# Supplementary material for: catena-Poly[[(1,10-phenanthroline-κ2 N,N′)copper(II)]-μ-2,2′-iminodibenzoato-κ4 O,O′:O′′,O′′′]
Source: Acta Crystallogr Sect E Struct Rep Online. 2013 Apr 13;69(Pt 5):m255–6. doi: 10.1107/S1600536813009203 (PMC3647802; doi:10.1107/S1600536813009203)
Supplement: Supplementary file 1 [file e-69-0m255-sup1.cif]

##############################################################################
#                                                                            #
# This CIF contains the data in a paper accepted for publication in          #
# Acta Crystallographica Section E. It conforms to the requirements of       #
# Notes for Authors for Acta Crystallographica Section E, and has been       #
# peer reviewed under the auspices of the IUCr Commission on Journals.       #
#                                                                            #
# Full details of the Crystallographic Information File format               #
# are given in the paper "The Crystallographic Information File (CIF):       #
# a New Standard Archive File for Crystallography" by S. R. Hall, F. H.      #
# Allen and I. D. Brown [Acta Cryst. (1991), A47, 655-685].                  #
#                                                                            #
# The current version of the core CIF dictionary is obtainable from          #
# ftp://ftp.iucr.org/pub/cif_core.dic.                                       #
#                                                                            #
# Software is freely available for graphical display of the structure(s)     #
# in this CIF. For information consult the CIF software page                 #
# http://www.iucr.org/resources/cif/software.                                #
#                                                                            #
# This file may be used for bona fide research purposes within the           #
# scientific community so long as proper attribution is given to the journal # 
# article from which it was obtained.                                        #
#                                                                            #
##############################################################################
data_I
_audit_creation_method     SHELXL-97
_chemical_name_systematic
;\
<i>catena</i>-Poly[[(1,10-phenanthroline-\k^2^<i>N</i>,<i>N</i>')copper(II)]-\
\m-2,2'-iminodibenzoato-\k^4^<i>O</i>,<i>O</i>':<i>O</i>'',<i>O</i>''']
;
_chemical_name_common     ?
_chemical_formula_moiety     'C26 H17 Cu N3 O4'
_chemical_formula_sum     'C26 H17 Cu N3 O4'
_chemical_formula_iupac     '[Cu (C14 H9 N O4) (C12 H8 N2)]'
_chemical_formula_weight     498.98
_chemical_melting_point     ?
_symmetry_cell_setting     monoclinic
_symmetry_space_group_name_H-M     'C 2/c'
_symmetry_space_group_name_Hall     '-C 2yc'
loop_
    _symmetry_equiv_pos_as_xyz
    'x, y, z'
    '-x, y, -z+1/2'
    'x+1/2, y+1/2, z'
    '-x+1/2, y+1/2, -z+1/2'
    '-x, -y, -z'
    'x, -y, z-1/2'
    '-x+1/2, -y+1/2, -z'
    'x+1/2, -y+1/2, z-1/2'
_cell_length_a     31.7536(6)
_cell_length_b     9.8492(2)
_cell_length_c     14.4865(3)
_cell_angle_alpha     90.00
_cell_angle_beta     113.2220(10)
_cell_angle_gamma     90.00
_cell_volume     4163.56(14)
_cell_formula_units_Z     8
_cell_measurement_reflns_used     6606
_cell_measurement_theta_min     2.1818
_cell_measurement_theta_max     20.7845
_cell_measurement_temperature     293(2)
_exptl_crystal_description     Blocks
_exptl_crystal_colour     Green
_exptl_crystal_size_max     0.1
_exptl_crystal_size_mid     0.08
_exptl_crystal_size_min     0.07
_exptl_crystal_density_diffrn     1.592
_exptl_crystal_density_meas     ?
_exptl_crystal_density_method     'not measured'
_exptl_crystal_F_000     2040
_exptl_absorpt_coefficient_mu     1.091
_exptl_absorpt_correction_type     multi-scan
_exptl_absorpt_process_details     '(SADABS; Sheldrick, 2003)'
_exptl_absorpt_correction_T_min     0.898
_exptl_absorpt_correction_T_max     0.971
_exptl_special_details     ?
_diffrn_ambient_temperature     293(2)
_diffrn_radiation_type     MoK\a
_diffrn_radiation_wavelength     0.71073
_diffrn_radiation_source     'fine-focus sealed tube'
_diffrn_radiation_monochromator     graphite
_diffrn_measurement_device_type     'Bruker APEXII CCD area-detector'
_diffrn_measurement_method     '\f and \w'
_diffrn_detector_area_resol_mean     ?
_diffrn_reflns_number     36778
_diffrn_reflns_av_R_equivalents     0.0607
_diffrn_reflns_av_sigmaI/netI     0.0371
_diffrn_reflns_theta_min     2.82
_diffrn_reflns_theta_max     25.75
_diffrn_reflns_theta_full     25.00
_diffrn_measured_fraction_theta_max     0.996
_diffrn_measured_fraction_theta_full     0.998
_diffrn_reflns_limit_h_min     -38
_diffrn_reflns_limit_h_max     38
_diffrn_reflns_limit_k_min     -12
_diffrn_reflns_limit_k_max     12
_diffrn_reflns_limit_l_min     -17
_diffrn_reflns_limit_l_max     17
_diffrn_standards_number     0
_diffrn_standards_interval_count     0
_diffrn_standards_interval_time     0
_diffrn_standards_decay_%     ?
_refine_special_details
;
Refinement of <i>F</i>^2^ against ALL reflections. The weighted <i>R</i>-factor
<i>wR</i> and goodness of fit <i>S</i> are based on <i>F</i>^2^, conventional
<i>R</i>-factors <i>R</i> are based on <i>F</i>, with <i>F</i> set to zero for
negative <i>F</i>^2^. The threshold expression of <i>F</i>^2^ >
\s(<i>F</i>^2^) is used only for calculating <i>R</i>-factors(gt) <i>etc</i>.
and is not relevant to the choice of reflections for refinement.
<i>R</i>-factors based on <i>F</i>^2^ are statistically about twice as large
as those based on <i>F</i>, and <i>R</i>- factors based on ALL data will be
even larger.
;
_reflns_number_total     3976
_reflns_number_gt     2900
_reflns_threshold_expression     I>2\s(I)
_refine_ls_structure_factor_coef     Fsqd
_refine_ls_matrix_type     full
_refine_ls_R_factor_all     0.0616
_refine_ls_R_factor_gt     0.0353
_refine_ls_wR_factor_gt     0.0786
_refine_ls_wR_factor_ref     0.0890
_refine_ls_goodness_of_fit_ref     1.020
_refine_ls_restrained_S_all     1.020
_refine_ls_number_reflns     3976
_refine_ls_number_parameters     307
_refine_ls_number_restraints     0
_refine_ls_hydrogen_treatment     constr
_refine_ls_weighting_scheme     calc
_refine_ls_weighting_details
         'calc w=1/[\s^2^(Fo^2^)+(0.0370P)^2^+5.0320P] where P=(Fo^2^+2Fc^2^)/3'
_atom_sites_solution_hydrogens     geom
_atom_sites_solution_primary     direct
_atom_sites_solution_secondary     difmap
_refine_ls_shift/su_max     0.000
_refine_ls_shift/su_mean     0.000
_refine_diff_density_max     0.290
_refine_diff_density_min     -0.401
_refine_ls_extinction_method     none
_refine_ls_extinction_coef     ?
loop_
    _atom_type_symbol
    _atom_type_description
    _atom_type_scat_dispersion_real
    _atom_type_scat_dispersion_imag
    _atom_type_scat_source
    'C' 'C' 0.0033 0.0016
                         'International Tables Vol C Tables 4.2.6.8 and 6.1.1.4'
    'H' 'H' 0.0000 0.0000
                         'International Tables Vol C Tables 4.2.6.8 and 6.1.1.4'
    'Cu' 'Cu' 0.3201 1.2651
                         'International Tables Vol C Tables 4.2.6.8 and 6.1.1.4'
    'O' 'O' 0.0106 0.0060
                         'International Tables Vol C Tables 4.2.6.8 and 6.1.1.4'
    'N' 'N' 0.0061 0.0033
                         'International Tables Vol C Tables 4.2.6.8 and 6.1.1.4'
_computing_data_collection     'APEX2 (Bruker, 2003)'
_computing_cell_refinement     'SAINT (Bruker, 2003)'
_computing_data_reduction     'SAINT (Bruker, 2003)'
_computing_structure_solution     'SHELXS97 (Sheldrick, 2008)'
_computing_structure_refinement     'SHELXL97 (Sheldrick, 2008)'
_computing_molecular_graphics     'DIAMOND (Brandenburg, 2006)'
_computing_publication_material
                                   'WinGX publication routines (Farrugia, 2012)'
loop_
    _atom_site_type_symbol
    _atom_site_label
    _atom_site_fract_x
    _atom_site_fract_y
    _atom_site_fract_z
    _atom_site_U_iso_or_equiv
    _atom_site_adp_type
    _atom_site_calc_flag
    _atom_site_refinement_flags
    _atom_site_occupancy
    _atom_site_symmetry_multiplicity
    _atom_site_disorder_assembly
    _atom_site_disorder_group
    Cu Cu1 0.172485(11) 0.45882(4) 0.30778(3) 0.03710(12) Uani d . 1 1 . .
    N N1 0.07823(8) 0.7287(3) 0.46195(18) 0.0466(6) Uani d . 1 1 . .
    H H1 0.1021 0.6781 0.4882 0.056 Uiso calc R 1 1 . .
    N N2 0.20508(7) 0.2788(2) 0.35164(16) 0.0361(5) Uani d . 1 1 . .
    N N3 0.23714(7) 0.5223(2) 0.34707(17) 0.0370(5) Uani d . 1 1 . .
    O O4 0.11136(6) 0.6223(2) 0.75794(15) 0.0448(5) Uani d . 1 1 . .
    O O1 0.14757(7) 0.6413(2) 0.27927(16) 0.0479(5) Uani d . 1 1 . .
    O O2 0.14659(7) 0.6025(2) 0.42821(15) 0.0495(5) Uani d . 1 1 . .
    O O3 0.13160(6) 0.5939(2) 0.63028(15) 0.0441(5) Uani d . 1 1 . .
    C C1 0.13485(9) 0.6710(3) 0.3501(2) 0.0387(7) Uani d . 1 1 . .
    C C2 0.10555(8) 0.7946(3) 0.3344(2) 0.0361(7) Uani d . 1 1 . .
    C C3 0.10490(9) 0.8884(3) 0.2622(2) 0.0444(7) Uani d . 1 1 . .
    H H3 0.1217 0.8703 0.2237 0.053 Uiso calc R 1 1 . .
    C C4 0.08029(11) 1.0071(3) 0.2458(3) 0.0539(9) Uani d . 1 1 . .
    H H4 0.0798 1.0670 0.1957 0.065 Uiso calc R 1 1 . .
    C C5 0.05662(10) 1.0354(3) 0.3043(3) 0.0560(9) Uani d . 1 1 . .
    H H5 0.0414 1.1179 0.2967 0.067 Uiso calc R 1 1 . .
    C C6 0.05500(10) 0.9437(3) 0.3744(3) 0.0528(8) Uani d . 1 1 . .
    H H6 0.0379 0.9641 0.4120 0.063 Uiso calc R 1 1 . .
    C C7 0.07871(9) 0.8197(3) 0.3902(2) 0.0384(7) Uani d . 1 1 . .
    C C8 0.04358(9) 0.7090(3) 0.4972(2) 0.0414(7) Uani d . 1 1 . .
    C C9 -0.00235(10) 0.7313(4) 0.4351(3) 0.0537(9) Uani d . 1 1 . .
    H H9 -0.0099 0.7659 0.3708 0.064 Uiso calc R 1 1 . .
    C C10 -0.03645(10) 0.7024(4) 0.4680(3) 0.0603(10) Uani d . 1 1 . .
    H H10 -0.0669 0.7152 0.4249 0.072 Uiso calc R 1 1 . .
    C C11 -0.02635(10) 0.6550(4) 0.5636(3) 0.0605(10) Uani d . 1 1 . .
    H H11 -0.0497 0.6372 0.5855 0.073 Uiso calc R 1 1 . .
    C C12 0.01899(10) 0.6343(3) 0.6269(3) 0.0492(8) Uani d . 1 1 . .
    H H12 0.0262 0.6032 0.6919 0.059 Uiso calc R 1 1 . .
    C C13 0.05402(9) 0.6595(3) 0.5942(2) 0.0383(7) Uani d . 1 1 . .
    C C14 0.10206(9) 0.6238(3) 0.6641(2) 0.0381(7) Uani d . 1 1 . .
    C C15 0.18760(10) 0.1574(3) 0.3531(2) 0.0440(7) Uani d . 1 1 . .
    H H15 0.1561 0.1494 0.3341 0.053 Uiso calc R 1 1 . .
    C C16 0.21466(11) 0.0407(3) 0.3820(2) 0.0502(8) Uani d . 1 1 . .
    H H16 0.2012 -0.0432 0.3822 0.060 Uiso calc R 1 1 . .
    C C17 0.26097(11) 0.0504(3) 0.4102(2) 0.0500(8) Uani d . 1 1 . .
    H H17 0.2793 -0.0266 0.4299 0.060 Uiso calc R 1 1 . .
    C C18 0.28067(10) 0.1772(3) 0.4090(2) 0.0421(7) Uani d . 1 1 . .
    C C19 0.32883(10) 0.2002(4) 0.4383(2) 0.0519(8) Uani d . 1 1 . .
    H H19 0.3491 0.1273 0.4580 0.062 Uiso calc R 1 1 . .
    C C20 0.34496(10) 0.3263(4) 0.4376(2) 0.0515(8) Uani d . 1 1 . .
    H H20 0.3764 0.3388 0.4582 0.062 Uiso calc R 1 1 . .
    C C21 0.31555(9) 0.4409(3) 0.4063(2) 0.0409(7) Uani d . 1 1 . .
    C C22 0.32977(11) 0.5755(4) 0.4042(2) 0.0516(9) Uani d . 1 1 . .
    H H22 0.3607 0.5948 0.4229 0.062 Uiso calc R 1 1 . .
    C C23 0.29850(11) 0.6773(3) 0.3750(2) 0.0523(8) Uani d . 1 1 . .
    H H23 0.3080 0.7664 0.3737 0.063 Uiso calc R 1 1 . .
    C C24 0.25214(10) 0.6482(3) 0.3469(2) 0.0454(7) Uani d . 1 1 . .
    H H24 0.2311 0.7190 0.3274 0.055 Uiso calc R 1 1 . .
    C C25 0.26837(9) 0.4207(3) 0.3767(2) 0.0357(6) Uani d . 1 1 . .
    C C26 0.25100(9) 0.2879(3) 0.3789(2) 0.0351(6) Uani d . 1 1 . .
loop_
    _atom_site_aniso_label
    _atom_site_aniso_U_11
    _atom_site_aniso_U_22
    _atom_site_aniso_U_33
    _atom_site_aniso_U_12
    _atom_site_aniso_U_13
    _atom_site_aniso_U_23
    Cu1 0.03325(18) 0.0380(2) 0.0386(2) 0.00164(16) 0.01251(14) -0.00015(17)
    N1 0.0341(13) 0.0582(17) 0.0465(16) 0.0182(12) 0.0148(11) 0.0099(13)
    N2 0.0334(12) 0.0379(14) 0.0331(13) -0.0015(10) 0.0091(10) -0.0031(11)
    N3 0.0373(12) 0.0364(14) 0.0364(13) -0.0009(11) 0.0137(10) -0.0022(11)
    O4 0.0373(10) 0.0534(13) 0.0395(12) 0.0011(10) 0.0106(9) -0.0050(10)
    O1 0.0541(12) 0.0437(12) 0.0529(13) 0.0095(10) 0.0286(11) 0.0050(11)
    O2 0.0522(12) 0.0514(13) 0.0428(13) 0.0222(10) 0.0166(10) 0.0085(11)
    O3 0.0325(10) 0.0517(13) 0.0484(13) 0.0064(9) 0.0162(9) 0.0097(10)
    C1 0.0311(14) 0.0354(16) 0.0434(18) 0.0016(12) 0.0081(13) -0.0023(14)
    C2 0.0276(13) 0.0328(16) 0.0384(16) 0.0010(11) 0.0029(12) -0.0023(13)
    C3 0.0379(15) 0.0434(18) 0.0443(18) -0.0045(14) 0.0081(13) -0.0003(15)
    C4 0.0439(17) 0.0402(18) 0.063(2) -0.0025(14) 0.0055(16) 0.0098(16)
    C5 0.0418(17) 0.0348(18) 0.071(2) 0.0068(15) -0.0001(16) 0.0034(18)
    C6 0.0398(16) 0.051(2) 0.059(2) 0.0143(15) 0.0105(15) -0.0053(17)
    C7 0.0285(14) 0.0407(17) 0.0370(17) 0.0064(12) 0.0033(12) 0.0004(14)
    C8 0.0330(15) 0.0418(17) 0.0445(18) 0.0066(13) 0.0101(13) -0.0051(14)
    C9 0.0355(16) 0.067(2) 0.052(2) 0.0124(15) 0.0096(14) -0.0008(17)
    C10 0.0299(16) 0.072(3) 0.069(3) 0.0086(16) 0.0089(16) -0.005(2)
    C11 0.0356(17) 0.068(2) 0.083(3) -0.0017(16) 0.0282(17) -0.006(2)
    C12 0.0401(16) 0.052(2) 0.056(2) -0.0007(15) 0.0197(15) -0.0052(16)
    C13 0.0289(14) 0.0340(16) 0.0484(18) 0.0012(12) 0.0113(12) -0.0069(14)
    C14 0.0334(15) 0.0320(16) 0.0460(19) -0.0047(12) 0.0125(13) -0.0006(14)
    C15 0.0420(16) 0.0425(19) 0.0415(18) -0.0063(14) 0.0100(13) -0.0033(14)
    C16 0.064(2) 0.0330(17) 0.0458(18) -0.0072(16) 0.0138(15) -0.0010(15)
    C17 0.060(2) 0.0400(18) 0.0423(18) 0.0115(16) 0.0119(15) -0.0002(15)
    C18 0.0449(16) 0.0439(18) 0.0341(17) 0.0076(14) 0.0120(13) -0.0006(14)
    C19 0.0391(17) 0.064(2) 0.050(2) 0.0151(16) 0.0141(14) 0.0007(17)
    C20 0.0322(15) 0.073(2) 0.050(2) 0.0047(16) 0.0167(14) -0.0047(18)
    C21 0.0343(14) 0.056(2) 0.0358(16) -0.0040(14) 0.0170(12) -0.0041(15)
    C22 0.0399(17) 0.070(2) 0.048(2) -0.0164(16) 0.0203(14) -0.0093(17)
    C23 0.060(2) 0.050(2) 0.051(2) -0.0174(17) 0.0258(16) -0.0057(16)
    C24 0.0505(18) 0.0392(18) 0.0472(19) -0.0048(14) 0.0200(15) -0.0043(15)
    C25 0.0356(14) 0.0425(17) 0.0295(15) -0.0012(12) 0.0135(12) -0.0031(12)
    C26 0.0361(14) 0.0399(16) 0.0284(15) 0.0021(12) 0.0117(12) -0.0006(13)
_geom_special_details
;
All e.s.d.'s (except the e.s.d. in the dihedral angle between two l.s. planes)
are estimated using the full covariance matrix. The cell e.s.d.'s are taken
into account individually in the estimation of e.s.d.'s in distances, angles
and torsion angles; correlations between e.s.d.'s in cell parameters are only
used when they are defined by crystal symmetry. An approximate (isotropic)
treatment of cell e.s.d.'s is used for estimating e.s.d.'s involving l.s.
planes.
;
loop_
    _geom_bond_atom_site_label_1
    _geom_bond_atom_site_label_2
    _geom_bond_site_symmetry_2
    _geom_bond_distance
    _geom_bond_publ_flag
    Cu1 O1 . 1.942(2) ?
    Cu1 O4 6_565 1.9548(19) ?
    Cu1 N3 . 2.002(2) ?
    Cu1 N2 . 2.025(2) ?
    Cu1 O3 6_565 2.4360(19) ?
    Cu1 C14 6_565 2.515(3) ?
    N1 C7 . 1.377(4) ?
    N1 C8 . 1.398(4) ?
    N1 H1 . 0.8600 ?
    N2 C15 . 1.322(4) ?
    N2 C26 . 1.355(3) ?
    N3 C24 . 1.329(4) ?
    N3 C25 . 1.354(3) ?
    O4 C14 . 1.272(3) ?
    O4 Cu1 6_566 1.9548(19) ?
    O1 C1 . 1.276(3) ?
    O2 C1 . 1.241(3) ?
    O3 C14 . 1.253(3) ?
    O3 Cu1 6_566 2.4360(19) ?
    C1 C2 . 1.494(4) ?
    C2 C3 . 1.389(4) ?
    C2 C7 . 1.409(4) ?
    C3 C4 . 1.373(4) ?
    C3 H3 . 0.9300 ?
    C4 C5 . 1.366(5) ?
    C4 H4 . 0.9300 ?
    C5 C6 . 1.374(5) ?
    C5 H5 . 0.9300 ?
    C6 C7 . 1.406(4) ?
    C6 H6 . 0.9300 ?
    C8 C9 . 1.397(4) ?
    C8 C13 . 1.397(4) ?
    C9 C10 . 1.375(4) ?
    C9 H9 . 0.9300 ?
    C10 C11 . 1.374(5) ?
    C10 H10 . 0.9300 ?
    C11 C12 . 1.383(4) ?
    C11 H11 . 0.9300 ?
    C12 C13 . 1.392(4) ?
    C12 H12 . 0.9300 ?
    C13 C14 . 1.503(4) ?
    C14 Cu1 6_566 2.515(3) ?
    C15 C16 . 1.397(4) ?
    C15 H15 . 0.9300 ?
    C16 C17 . 1.366(4) ?
    C16 H16 . 0.9300 ?
    C17 C18 . 1.399(4) ?
    C17 H17 . 0.9300 ?
    C18 C26 . 1.393(4) ?
    C18 C19 . 1.435(4) ?
    C19 C20 . 1.345(5) ?
    C19 H19 . 0.9300 ?
    C20 C21 . 1.421(4) ?
    C20 H20 . 0.9300 ?
    C21 C25 . 1.400(4) ?
    C21 C22 . 1.404(4) ?
    C22 C23 . 1.357(4) ?
    C22 H22 . 0.9300 ?
    C23 C24 . 1.394(4) ?
    C23 H23 . 0.9300 ?
    C24 H24 . 0.9300 ?
    C25 C26 . 1.425(4) ?
loop_
    _geom_angle_atom_site_label_1
    _geom_angle_atom_site_label_2
    _geom_angle_atom_site_label_3
    _geom_angle_site_symmetry_1
    _geom_angle_site_symmetry_3
    _geom_angle
    _geom_angle_publ_flag
    O1 Cu1 O4 . 6_565 92.16(9) ?
    O1 Cu1 N3 . . 93.31(9) ?
    O4 Cu1 N3 6_565 . 171.94(9) ?
    O1 Cu1 N2 . . 172.92(9) ?
    O4 Cu1 N2 6_565 . 93.93(9) ?
    N3 Cu1 N2 . . 81.03(9) ?
    O1 Cu1 O3 . 6_565 88.28(8) ?
    O4 Cu1 O3 6_565 6_565 58.99(7) ?
    N3 Cu1 O3 . 6_565 115.25(8) ?
    N2 Cu1 O3 . 6_565 97.95(8) ?
    O1 Cu1 C14 . 6_565 88.22(9) ?
    O4 Cu1 C14 6_565 6_565 29.85(8) ?
    N3 Cu1 C14 . 6_565 144.48(9) ?
    N2 Cu1 C14 . 6_565 98.86(9) ?
    O3 Cu1 C14 6_565 6_565 29.27(8) ?
    C7 N1 C8 . . 127.7(2) ?
    C7 N1 H1 . . 116.1 ?
    C8 N1 H1 . . 116.1 ?
    C15 N2 C26 . . 117.7(2) ?
    C15 N2 Cu1 . . 129.13(19) ?
    C26 N2 Cu1 . . 113.09(18) ?
    C24 N3 C25 . . 118.2(2) ?
    C24 N3 Cu1 . . 128.2(2) ?
    C25 N3 Cu1 . . 113.59(18) ?
    C14 O4 Cu1 . 6_566 100.26(16) ?
    C1 O1 Cu1 . . 105.80(18) ?
    C14 O3 Cu1 . 6_566 78.86(16) ?
    O2 C1 O1 . . 122.2(3) ?
    O2 C1 C2 . . 121.8(3) ?
    O1 C1 C2 . . 116.0(3) ?
    C3 C2 C7 . . 118.8(3) ?
    C3 C2 C1 . . 118.7(3) ?
    C7 C2 C1 . . 122.4(3) ?
    C4 C3 C2 . . 122.4(3) ?
    C4 C3 H3 . . 118.8 ?
    C2 C3 H3 . . 118.8 ?
    C5 C4 C3 . . 118.7(3) ?
    C5 C4 H4 . . 120.6 ?
    C3 C4 H4 . . 120.6 ?
    C4 C5 C6 . . 121.0(3) ?
    C4 C5 H5 . . 119.5 ?
    C6 C5 H5 . . 119.5 ?
    C5 C6 C7 . . 121.1(3) ?
    C5 C6 H6 . . 119.4 ?
    C7 C6 H6 . . 119.4 ?
    N1 C7 C6 . . 121.6(3) ?
    N1 C7 C2 . . 120.6(2) ?
    C6 C7 C2 . . 117.8(3) ?
    C9 C8 C13 . . 118.5(3) ?
    C9 C8 N1 . . 121.0(3) ?
    C13 C8 N1 . . 120.5(2) ?
    C10 C9 C8 . . 120.6(3) ?
    C10 C9 H9 . . 119.7 ?
    C8 C9 H9 . . 119.7 ?
    C11 C10 C9 . . 121.2(3) ?
    C11 C10 H10 . . 119.4 ?
    C9 C10 H10 . . 119.4 ?
    C10 C11 C12 . . 119.1(3) ?
    C10 C11 H11 . . 120.5 ?
    C12 C11 H11 . . 120.5 ?
    C11 C12 C13 . . 120.7(3) ?
    C11 C12 H12 . . 119.6 ?
    C13 C12 H12 . . 119.6 ?
    C12 C13 C8 . . 120.0(3) ?
    C12 C13 C14 . . 117.6(3) ?
    C8 C13 C14 . . 122.3(2) ?
    O3 C14 O4 . . 121.4(2) ?
    O3 C14 C13 . . 120.6(3) ?
    O4 C14 C13 . . 118.0(2) ?
    O3 C14 Cu1 . 6_566 71.87(15) ?
    O4 C14 Cu1 . 6_566 49.89(13) ?
    C13 C14 Cu1 . 6_566 165.6(2) ?
    N2 C15 C16 . . 122.5(3) ?
    N2 C15 H15 . . 118.8 ?
    C16 C15 H15 . . 118.8 ?
    C17 C16 C15 . . 119.6(3) ?
    C17 C16 H16 . . 120.2 ?
    C15 C16 H16 . . 120.2 ?
    C16 C17 C18 . . 119.5(3) ?
    C16 C17 H17 . . 120.2 ?
    C18 C17 H17 . . 120.2 ?
    C26 C18 C17 . . 116.8(3) ?
    C26 C18 C19 . . 118.6(3) ?
    C17 C18 C19 . . 124.5(3) ?
    C20 C19 C18 . . 120.5(3) ?
    C20 C19 H19 . . 119.7 ?
    C18 C19 H19 . . 119.7 ?
    C19 C20 C21 . . 122.1(3) ?
    C19 C20 H20 . . 118.9 ?
    C21 C20 H20 . . 118.9 ?
    C25 C21 C22 . . 116.2(3) ?
    C25 C21 C20 . . 118.3(3) ?
    C22 C21 C20 . . 125.5(3) ?
    C23 C22 C21 . . 120.2(3) ?
    C23 C22 H22 . . 119.9 ?
    C21 C22 H22 . . 119.9 ?
    C22 C23 C24 . . 119.8(3) ?
    C22 C23 H23 . . 120.1 ?
    C24 C23 H23 . . 120.1 ?
    N3 C24 C23 . . 122.0(3) ?
    N3 C24 H24 . . 119.0 ?
    C23 C24 H24 . . 119.0 ?
    N3 C25 C21 . . 123.6(3) ?
    N3 C25 C26 . . 116.4(2) ?
    C21 C25 C26 . . 120.1(3) ?
    N2 C26 C18 . . 123.8(3) ?
    N2 C26 C25 . . 115.8(2) ?
    C18 C26 C25 . . 120.3(2) ?
loop_
    _geom_torsion_atom_site_label_1
    _geom_torsion_atom_site_label_2
    _geom_torsion_atom_site_label_3
    _geom_torsion_atom_site_label_4
    _geom_torsion_site_symmetry_1
    _geom_torsion_site_symmetry_2
    _geom_torsion_site_symmetry_3
    _geom_torsion_site_symmetry_4
    _geom_torsion
    _geom_torsion_publ_flag
    O1 Cu1 N2 C15 . . . . 142.7(7) ?
    O4 Cu1 N2 C15 6_565 . . . -6.5(3) ?
    N3 Cu1 N2 C15 . . . . 179.8(3) ?
    O3 Cu1 N2 C15 6_565 . . . -65.8(3) ?
    C14 Cu1 N2 C15 6_565 . . . -36.2(3) ?
    O1 Cu1 N2 C26 . . . . -40.2(8) ?
    O4 Cu1 N2 C26 6_565 . . . 170.57(18) ?
    N3 Cu1 N2 C26 . . . . -3.10(18) ?
    O3 Cu1 N2 C26 6_565 . . . 111.35(18) ?
    C14 Cu1 N2 C26 6_565 . . . 140.93(18) ?
    O1 Cu1 N3 C24 . . . . -1.7(3) ?
    O4 Cu1 N3 C24 6_565 . . . 130.9(6) ?
    N2 Cu1 N3 C24 . . . . -177.4(3) ?
    O3 Cu1 N3 C24 6_565 . . . 88.0(3) ?
    C14 Cu1 N3 C24 6_565 . . . 89.9(3) ?
    O1 Cu1 N3 C25 . . . . 178.62(19) ?
    O4 Cu1 N3 C25 6_565 . . . -48.8(7) ?
    N2 Cu1 N3 C25 . . . . 2.88(18) ?
    O3 Cu1 N3 C25 6_565 . . . -91.73(19) ?
    C14 Cu1 N3 C25 6_565 . . . -89.8(2) ?
    O4 Cu1 O1 C1 6_565 . . . 77.83(18) ?
    N3 Cu1 O1 C1 . . . . -108.10(18) ?
    N2 Cu1 O1 C1 . . . . -71.5(8) ?
    O3 Cu1 O1 C1 6_565 . . . 136.70(18) ?
    C14 Cu1 O1 C1 6_565 . . . 107.42(18) ?
    Cu1 O1 C1 O2 . . . . 13.4(3) ?
    Cu1 O1 C1 C2 . . . . -167.57(18) ?
    O2 C1 C2 C3 . . . . 160.8(3) ?
    O1 C1 C2 C3 . . . . -18.2(4) ?
    O2 C1 C2 C7 . . . . -19.0(4) ?
    O1 C1 C2 C7 . . . . 162.0(3) ?
    C7 C2 C3 C4 . . . . 2.3(4) ?
    C1 C2 C3 C4 . . . . -177.5(3) ?
    C2 C3 C4 C5 . . . . 1.8(4) ?
    C3 C4 C5 C6 . . . . -3.9(5) ?
    C4 C5 C6 C7 . . . . 1.9(5) ?
    C8 N1 C7 C6 . . . . 29.3(5) ?
    C8 N1 C7 C2 . . . . -154.7(3) ?
    C5 C6 C7 N1 . . . . 178.4(3) ?
    C5 C6 C7 C2 . . . . 2.3(4) ?
    C3 C2 C7 N1 . . . . 179.6(2) ?
    C1 C2 C7 N1 . . . . -0.6(4) ?
    C3 C2 C7 C6 . . . . -4.2(4) ?
    C1 C2 C7 C6 . . . . 175.5(2) ?
    C7 N1 C8 C9 . . . . 30.5(5) ?
    C7 N1 C8 C13 . . . . -152.8(3) ?
    C13 C8 C9 C10 . . . . -1.3(5) ?
    N1 C8 C9 C10 . . . . 175.4(3) ?
    C8 C9 C10 C11 . . . . 2.0(5) ?
    C9 C10 C11 C12 . . . . -1.0(5) ?
    C10 C11 C12 C13 . . . . -0.7(5) ?
    C11 C12 C13 C8 . . . . 1.3(5) ?
    C11 C12 C13 C14 . . . . -175.1(3) ?
    C9 C8 C13 C12 . . . . -0.3(4) ?
    N1 C8 C13 C12 . . . . -177.0(3) ?
    C9 C8 C13 C14 . . . . 175.9(3) ?
    N1 C8 C13 C14 . . . . -0.8(4) ?
    Cu1 O3 C14 O4 6_566 . . . 6.4(2) ?
    Cu1 O3 C14 C13 6_566 . . . -172.1(3) ?
    Cu1 O4 C14 O3 6_566 . . . -7.9(3) ?
    Cu1 O4 C14 C13 6_566 . . . 170.6(2) ?
    C12 C13 C14 O3 . . . . 152.6(3) ?
    C8 C13 C14 O3 . . . . -23.8(4) ?
    C12 C13 C14 O4 . . . . -26.0(4) ?
    C8 C13 C14 O4 . . . . 157.7(3) ?
    C12 C13 C14 Cu1 . . . 6_566 4.3(10) ?
    C8 C13 C14 Cu1 . . . 6_566 -172.1(7) ?
    C26 N2 C15 C16 . . . . 0.4(4) ?
    Cu1 N2 C15 C16 . . . . 177.4(2) ?
    N2 C15 C16 C17 . . . . 0.0(5) ?
    C15 C16 C17 C18 . . . . -0.4(5) ?
    C16 C17 C18 C26 . . . . 0.3(4) ?
    C16 C17 C18 C19 . . . . 179.0(3) ?
    C26 C18 C19 C20 . . . . 0.6(5) ?
    C17 C18 C19 C20 . . . . -178.1(3) ?
    C18 C19 C20 C21 . . . . -1.3(5) ?
    C19 C20 C21 C25 . . . . 0.8(5) ?
    C19 C20 C21 C22 . . . . 179.5(3) ?
    C25 C21 C22 C23 . . . . 0.2(4) ?
    C20 C21 C22 C23 . . . . -178.4(3) ?
    C21 C22 C23 C24 . . . . -0.1(5) ?
    C25 N3 C24 C23 . . . . 0.7(4) ?
    Cu1 N3 C24 C23 . . . . -179.0(2) ?
    C22 C23 C24 N3 . . . . -0.4(5) ?
    C24 N3 C25 C21 . . . . -0.5(4) ?
    Cu1 N3 C25 C21 . . . . 179.2(2) ?
    C24 N3 C25 C26 . . . . 178.0(3) ?
    Cu1 N3 C25 C26 . . . . -2.2(3) ?
    C22 C21 C25 N3 . . . . 0.1(4) ?
    C20 C21 C25 N3 . . . . 178.8(3) ?
    C22 C21 C25 C26 . . . . -178.4(3) ?
    C20 C21 C25 C26 . . . . 0.3(4) ?
    C15 N2 C26 C18 . . . . -0.5(4) ?
    Cu1 N2 C26 C18 . . . . -178.0(2) ?
    C15 N2 C26 C25 . . . . -179.7(3) ?
    Cu1 N2 C26 C25 . . . . 2.8(3) ?
    C17 C18 C26 N2 . . . . 0.2(4) ?
    C19 C18 C26 N2 . . . . -178.6(3) ?
    C17 C18 C26 C25 . . . . 179.3(3) ?
    C19 C18 C26 C25 . . . . 0.6(4) ?
    N3 C25 C26 N2 . . . . -0.4(4) ?
    C21 C25 C26 N2 . . . . 178.2(2) ?
    N3 C25 C26 C18 . . . . -179.6(2) ?
    C21 C25 C26 C18 . . . . -1.0(4) ?
loop_
    _geom_hbond_atom_site_label_D
    _geom_hbond_atom_site_label_H
    _geom_hbond_atom_site_label_A
    _geom_hbond_site_symmetry_A
    _geom_hbond_distance_DH
    _geom_hbond_distance_HA
    _geom_hbond_distance_DA
    _geom_hbond_angle_DHA
    _geom_hbond_publ_flag
    N1 H1 O2 . 0.86 2.07 2.708(5) 131 yes
    N1 H1 O3 . 0.86 2.06 2.701(5) 130 yes
    C17 H17 O2 7_556 0.93 2.55 3.308(4) 139 yes
    C23 H23 O3 7_566 0.93 2.38 3.185(4) 145 yes
_iucr_refine_instructions_details
;
TITL uc335 aninhas New: C2/c
CELL  0.71073  31.7536   9.8492  14.4865   90.000  113.222   90.000
ZERR     8.00   0.0006   0.0002   0.0003    0.000    0.001    0.000
LATT   7
SYMM  - X,   Y, 1/2 - Z
SFAC  C    H    CU   O    N
UNIT  304  0    8    0    0
MERG   2
FMAP   2
PLAN   20
ACTA   50
BOND   $H
CONF
L.S.  25
OMIT -3 1 1
OMIT  3 1 0
OMIT  0 0 2
OMIT  1 1 0
OMIT  4 0 0
OMIT -1 1 1
OMIT  1 1 1
WGHT    0.037000    5.032000
FVAR       0.16069
CU1   3    0.172485    0.458817    0.307779    11.00000    0.03325    0.03797 =
         0.03856   -0.00015    0.01251    0.00164
N1    5    0.078230    0.728744    0.461952    11.00000    0.03408    0.05816 =
         0.04654    0.00993    0.01484    0.01821
AFIX  43
H1    2    0.102077    0.678103    0.488168    11.00000   -1.20000
AFIX   0
N2    5    0.205084    0.278828    0.351638    11.00000    0.03341    0.03794 =
         0.03310   -0.00306    0.00912   -0.00146
N3    5    0.237143    0.522274    0.347069    11.00000    0.03733    0.03638 =
         0.03645   -0.00216    0.01373   -0.00087
O4    4    0.111359    0.622269    0.757942    11.00000    0.03734    0.05340 =
         0.03948   -0.00502    0.01060    0.00112
O1    4    0.147566    0.641342    0.279271    11.00000    0.05413    0.04366 =
         0.05288    0.00502    0.02857    0.00953
O2    4    0.146592    0.602512    0.428213    11.00000    0.05218    0.05141 =
         0.04277    0.00850    0.01657    0.02217
O3    4    0.131605    0.593891    0.630278    11.00000    0.03246    0.05172 =
         0.04843    0.00968    0.01616    0.00643
C1    1    0.134848    0.670965    0.350134    11.00000    0.03113    0.03543 =
         0.04337   -0.00233    0.00805    0.00158
C2    1    0.105554    0.794569    0.334367    11.00000    0.02763    0.03284 =
         0.03841   -0.00232    0.00293    0.00105
C3    1    0.104904    0.888444    0.262229    11.00000    0.03788    0.04335 =
         0.04432   -0.00027    0.00810   -0.00455
AFIX  43
H3    2    0.121743    0.870290    0.223694    11.00000   -1.20000
AFIX   0
C4    1    0.080291    1.007071    0.245779    11.00000    0.04395    0.04015 =
         0.06291    0.00981    0.00545   -0.00251
AFIX  43
H4    2    0.079755    1.066998    0.195717    11.00000   -1.20000
AFIX   0
C5    1    0.056617    1.035376    0.304328    11.00000    0.04178    0.03483 =
         0.07054    0.00338   -0.00010    0.00679
AFIX  43
H5    2    0.041364    1.117884    0.296665    11.00000   -1.20000
AFIX   0
C6    1    0.054997    0.943737    0.374410    11.00000    0.03979    0.05131 =
         0.05901   -0.00535    0.01055    0.01426
AFIX  43
H6    2    0.037918    0.964146    0.412044    11.00000   -1.20000
AFIX   0
C7    1    0.078713    0.819692    0.390181    11.00000    0.02845    0.04073 =
         0.03701    0.00037    0.00327    0.00642
C8    1    0.043579    0.708976    0.497246    11.00000    0.03304    0.04179 =
         0.04452   -0.00514    0.01012    0.00655
C9    1   -0.002355    0.731269    0.435055    11.00000    0.03548    0.06651 =
         0.05191   -0.00076    0.00964    0.01241
AFIX  43
H9    2   -0.009934    0.765926    0.370772    11.00000   -1.20000
AFIX   0
C10   1   -0.036454    0.702425    0.468048    11.00000    0.02987    0.07250 =
         0.06875   -0.00517    0.00886    0.00862
AFIX  43
H10   2   -0.066905    0.715211    0.424899    11.00000   -1.20000
AFIX   0
C11   1   -0.026354    0.655042    0.563633    11.00000    0.03559    0.06762 =
         0.08279   -0.00629    0.02821   -0.00170
AFIX  43
H11   2   -0.049673    0.637162    0.585518    11.00000   -1.20000
AFIX   0
C12   1    0.018992    0.634306    0.626864    11.00000    0.04011    0.05195 =
         0.05617   -0.00516    0.01973   -0.00071
AFIX  43
H12   2    0.026156    0.603179    0.691922    11.00000   -1.20000
AFIX   0
C13   1    0.054017    0.659517    0.594182    11.00000    0.02891    0.03396 =
         0.04839   -0.00686    0.01132    0.00122
C14   1    0.102056    0.623846    0.664113    11.00000    0.03344    0.03196 =
         0.04604   -0.00062    0.01253   -0.00471
C15   1    0.187603    0.157401    0.353099    11.00000    0.04199    0.04251 =
         0.04150   -0.00329    0.00998   -0.00628
AFIX  43
H15   2    0.156114    0.149393    0.334145    11.00000   -1.20000
AFIX   0
C16   1    0.214661    0.040686    0.382049    11.00000    0.06428    0.03301 =
         0.04583   -0.00097    0.01381   -0.00720
AFIX  43
H16   2    0.201220   -0.043165    0.382187    11.00000   -1.20000
AFIX   0
C17   1    0.260974    0.050442    0.410151    11.00000    0.06005    0.03999 =
         0.04226   -0.00021    0.01186    0.01149
AFIX  43
H17   2    0.279291   -0.026608    0.429936    11.00000   -1.20000
AFIX   0
C18   1    0.280667    0.177185    0.408963    11.00000    0.04487    0.04394 =
         0.03405   -0.00058    0.01201    0.00762
C19   1    0.328828    0.200175    0.438329    11.00000    0.03911    0.06369 =
         0.04980    0.00070    0.01411    0.01510
AFIX  43
H19   2    0.349063    0.127300    0.458032    11.00000   -1.20000
AFIX   0
C20   1    0.344958    0.326289    0.437597    11.00000    0.03224    0.07270 =
         0.05015   -0.00465    0.01673    0.00466
AFIX  43
H20   2    0.376379    0.338842    0.458243    11.00000   -1.20000
AFIX   0
C21   1    0.315548    0.440941    0.406304    11.00000    0.03434    0.05559 =
         0.03584   -0.00410    0.01701   -0.00400
C22   1    0.329767    0.575459    0.404186    11.00000    0.03991    0.06988 =
         0.04777   -0.00925    0.02032   -0.01643
AFIX  43
H22   2    0.360705    0.594773    0.422860    11.00000   -1.20000
AFIX   0
C23   1    0.298502    0.677347    0.374975    11.00000    0.05965    0.05011 =
         0.05099   -0.00567    0.02580   -0.01739
AFIX  43
H23   2    0.307981    0.766413    0.373692    11.00000   -1.20000
AFIX   0
C24   1    0.252137    0.648228    0.346888    11.00000    0.05055    0.03919 =
         0.04719   -0.00427    0.01996   -0.00477
AFIX  43
H24   2    0.231065    0.719043    0.327442    11.00000   -1.20000
AFIX   0
C25   1    0.268375    0.420669    0.376673    11.00000    0.03561    0.04248 =
         0.02951   -0.00314    0.01348   -0.00115
C26   1    0.251003    0.287867    0.378897    11.00000    0.03606    0.03992 =
         0.02839   -0.00061    0.01167    0.00212
HKLF 4
REM  uc335 aninhas New: C2/c
REM R1 =  0.0353 for   2900 Fo > 4sig(Fo)  and  0.0616 for all   3976 data
REM    307 parameters refined using      0 restraints
END
WGHT      0.0369      5.0549
REM Highest difference peak  0.290,  deepest hole -0.401,  1-sigma level  0.066
Q1    1   0.0936  0.7939  0.3649  11.00000  0.05    0.29
Q2    1   0.2917  0.4239  0.3855  11.00000  0.05    0.28
Q3    1   0.0734  0.7706  0.4176  11.00000  0.05    0.27
Q4    1   0.3324  0.4009  0.4443  11.00000  0.05    0.26
Q5    1   0.0345  0.8982  0.3888  11.00000  0.05    0.25
Q6    1   0.0727  0.8796  0.3892  11.00000  0.05    0.24
Q7    1   0.3913  0.1140  0.5208  11.00000  0.05    0.23
Q8    1   0.3056  0.6140  0.3524  11.00000  0.05    0.23
Q9    1   0.0462  0.9318  0.3228  11.00000  0.05    0.23
Q10   1   0.2419  0.5805  0.3233  11.00000  0.05    0.23
Q11   1   0.1281  0.5980  0.4435  11.00000  0.05    0.22
Q12   1   0.2570  0.3106  0.3437  11.00000  0.05    0.22
Q13   1   0.0160  0.9503  0.4205  11.00000  0.05    0.21
Q14   1   0.3028  0.1841  0.4086  11.00000  0.05    0.21
Q15   1   0.3210  0.5046  0.4165  11.00000  0.05    0.21
Q16   1   0.1272  0.7632  0.3508  11.00000  0.05    0.21
Q17   1   0.2949  0.0046  0.3184  11.00000  0.05    0.21
Q18   1   0.1200  0.5852  0.5756  11.00000  0.05    0.21
Q19   1   0.0806  1.0235  0.3035  11.00000  0.05    0.20
Q20   1   0.1714  0.6152  0.3089  11.00000  0.05    0.20
END
;
data_global
_journal_date_recd_electronic     2013-02-15
_journal_date_accepted     2013-04-04
_journal_name_full     'Acta Crystallographica, Section E'
_journal_year     2013
_journal_volume     69
_journal_issue      5
_journal_page_first     m255
_journal_page_last     m256
_journal_paper_category     QM
_journal_paper_doi     10.1107/S1600536813009203
_journal_coeditor_code     BT6890
_publ_contact_author_name     'Consuelo Yuste-Vivas'
_publ_contact_author_address
;
     Faculdade Ci\\\\^encias e Tecnologia
     Departamento de F\'isica
     Universidade de Coimbra
     P-3004-516 Coimbra
     Portugal
;
_publ_contact_author_email     xelo@teor.fis.uc.pt
_publ_contact_author_fax     351-239-829158
_publ_contact_author_phone     351-239-410648
_publ_section_title
;\
<i>catena</i>-Poly[[(1,10-phenanthroline-\k^2^<i>N</i>,<i>N</i>')copper(II)]-\
\m-2,2'-iminodibenzoato-\k^4^<i>O</i>,<i>O</i>':<i>O</i>'',<i>O</i>''']
;
loop_
    _publ_author_name
    _publ_author_footnote
    _publ_author_address
    'Yuste-Vivas, Consuelo'
;
;
;
CEMDRX
Physics Department
University of Coimbra
P-3004-516 Coimbra
Portugal
;
    'Coutinho, Joana T.' .
;
Solid State Group UCQR
IST/ITN
Universidade T\'ecnica de Lisboa
Estrada Nacional 10, 2686-953 Sacav\'em
Portugal
;
    'Pereira, Laura C. J.' .
;
Solid State Group UCQR
IST/ITN
Universidade T\'ecnica de Lisboa
Estrada Nacional 10, 2686-953 Sacav\'em
Portugal
;
    'Silva, Manuela Ramos' .
;
CEMDRX
Physics Department
University of Coimbra
P-3004-516 Coimbra
Portugal
;
_publ_section_synopsis     .
