# Supplementary material for: catena-Poly[[(1,10-phenanthroline-κ2 N,N′)copper(II)]-μ-2,2′-iminodibenzoato-κ4 O,O′:O′′,O′′′]
Source: Acta Crystallogr Sect E Struct Rep Online. 2013 Apr 13;69(Pt 5):m255–6. doi: 10.1107/S1600536813009203 (PMC3647802; doi:10.1107/S1600536813009203)
Supplement: Supplementary file 2 [file e-69-0m255-Isup2.hkl]

#
# h,k,l, Fc-squared, Fo-squared, sigma(Fo-squared) and status flag
#
data_I
_shelx_title ' uc335 aninhas New: C2/c'
_shelx_refln_list_code          4
_shelx_F_calc_maximum      606.00
_exptl_crystal_F_000      2056.00
_reflns_d_resolution_high  0.8180
 
loop_
 _symmetry_equiv_pos_as_xyz
 'x, y, z'
 '-x, y, -z+1/2'
 'x+1/2, y+1/2, z'
 '-x+1/2, y+1/2, -z+1/2'
 '-x, -y, -z'
 'x, -y, z-1/2'
 '-x+1/2, -y+1/2, -z'
 'x+1/2, -y+1/2, z-1/2'
 
_cell_length_a    31.7536
_cell_length_b     9.8492
_cell_length_c    14.4865
_cell_angle_alpha  90.000
_cell_angle_beta  113.222
_cell_angle_gamma  90.000
 
_shelx_F_squared_multiplier     1.000
 
loop_
 _refln_index_h
 _refln_index_k
 _refln_index_l
 _refln_F_squared_calc
 _refln_F_squared_meas
 _refln_F_squared_sigma
 _refln_observed_status
   6   0   0     9917.06     9570.85    112.19 o
   8   0   0     7513.20     7219.44    104.88 o
  10   0   0    19508.43    20051.36    206.72 o
  12   0   0    21651.90    19779.87    228.02 o
  14   0   0    22533.41    21866.31    237.50 o
  16   0   0      243.72      288.83     46.03 o
  18   0   0     5748.47     5255.58    146.97 o
  20   0   0     2552.17     2417.56    102.76 o
  22   0   0      517.97      506.51     97.60 o
  24   0   0     1886.99     1872.62    125.02 o
  26   0   0     5665.04     5462.41    301.24 o
  28   0   0     4046.76     3974.86    205.70 o
  30   0   0      335.19      438.05    124.18 o
  32   0   0     6058.12     6663.24    273.80 o
  34   0   0      314.04      410.86    139.43 o
   5   1   0     7729.15     7372.42     66.42 o
   7   1   0    79676.86    80743.01    405.04 o
   9   1   0     2704.43     2346.31     56.01 o
  11   1   0      253.24      536.10     41.31 o
  13   1   0      657.04      745.13     32.86 o
  15   1   0    19174.10    18609.39    161.80 o
  17   1   0     6663.45     6106.60     86.32 o
  19   1   0     2394.62     2401.17     51.94 o
  21   1   0     2574.57     2960.18     93.89 o
  23   1   0     4067.34     4091.24    135.13 o
  25   1   0     1042.13     1181.93     84.64 o
  27   1   0     2100.61     2035.57     83.08 o
  29   1   0     6821.06     7245.48    168.18 o
  31   1   0     1002.64      836.05     60.95 o
  33   1   0      297.71      320.37     77.44 o
  35   1   0      894.36      830.57    108.83 o
   0   2   0      821.13      743.73     26.63 o
   2   2   0    39949.02    39581.93    172.34 o
   4   2   0     5376.06     5207.85     47.25 o
   6   2   0     6591.61     5881.33     60.18 o
   8   2   0    10775.29    10322.66     93.01 o
  10   2   0     8734.07     9156.47     98.56 o
  12   2   0    15610.30    14396.98    134.85 o
  14   2   0    11933.47    11914.57    124.18 o
  16   2   0     1326.35     1382.85     52.15 o
  18   2   0    11809.63    11859.54    139.70 o
  20   2   0    15228.56    14946.34    151.08 o
  22   2   0     2973.62     2983.17     69.98 o
  24   2   0       49.35       61.39     41.45 o
  26   2   0     5903.79     6261.88    114.21 o
  28   2   0      186.75      113.83     52.47 o
  30   2   0      372.43      394.50     82.17 o
  32   2   0     1475.43     1781.70    113.28 o
  34   2   0     1622.51     1690.33    179.41 o
   1   3   0    39827.44    42113.17    203.39 o
   3   3   0    32429.30    31409.06    158.86 o
   5   3   0     4513.89     3935.84     53.17 o
   7   3   0      208.55      253.54     23.11 o
   9   3   0     2525.06     1987.23     43.37 o
  11   3   0    32525.68    32414.44    226.25 o
  13   3   0      531.48      642.17     31.23 o
  15   3   0    10102.64    10387.41    153.75 o
  17   3   0    11541.64    11023.59    151.41 o
  19   3   0     2194.24     2172.59     92.90 o
  21   3   0      477.84      519.24     82.38 o
  23   3   0      198.28      141.20     55.17 o
  25   3   0      714.90      723.54     75.45 o
  27   3   0      533.92      628.69     83.46 o
  29   3   0     1666.71     1821.66    107.30 o
  31   3   0      221.11      308.00    109.06 o
  33   3   0       27.96       55.96    105.13 o
   0   4   0      970.23     1273.78     49.36 o
   2   4   0     2516.47     2686.70     47.58 o
   4   4   0    22869.32    24524.35    149.25 o
   6   4   0      366.70      566.19     32.65 o
   8   4   0    28167.39    28988.54    184.88 o
  10   4   0      410.01      463.36     35.92 o
  12   4   0    12640.56    12584.16    137.83 o
  14   4   0      266.00      182.90     29.76 o
  16   4   0      851.72      873.25     50.50 o
  18   4   0     2170.13     2283.05     92.67 o
  20   4   0     3431.24     3345.89    114.73 o
  22   4   0      434.44      328.50     69.26 o
  24   4   0     8602.10     8624.90    174.71 o
  26   4   0      193.53      325.10     76.30 o
  28   4   0      150.41       13.78     84.51 o
  30   4   0      324.04      260.25     93.54 o
  32   4   0      428.84      509.41    104.56 o
   1   5   0       91.17       31.78     26.15 o
   3   5   0      124.67      115.17     29.18 o
   5   5   0    19698.41    21648.43    155.49 o
   7   5   0     3564.50     3907.86     63.21 o
   9   5   0     2956.68     2634.21     64.00 o
  11   5   0       43.22       14.30     36.33 o
  13   5   0       52.20       71.80     42.32 o
  15   5   0     4442.87     4539.37    102.98 o
  17   5   0     4287.02     4299.17    103.36 o
  19   5   0      172.19      112.21     51.19 o
  21   5   0       74.95       27.95     49.31 o
  23   5   0     2832.20     2666.69    111.62 o
  25   5   0       81.42       63.44     85.22 o
  27   5   0      276.63      186.48     98.39 o
  29   5   0      947.84     1007.17    138.90 o
  31   5   0        0.90      -10.52    102.37 o
   0   6   0     2411.30     2644.92     83.03 o
   2   6   0       18.86       41.97     31.98 o
   4   6   0      509.74      494.55     41.14 o
   6   6   0      251.55      275.13     39.37 o
   8   6   0     1115.54     1244.52     56.80 o
  10   6   0      486.46      460.75     40.42 o
  12   6   0        9.19       -9.52     49.04 o
  14   6   0        7.72      -50.17     50.17 o
  16   6   0      133.90      149.10     61.45 o
  18   6   0      603.57      535.64     73.21 o
  20   6   0        1.42       23.64     62.07 o
  22   6   0      280.92      248.07     67.27 o
  24   6   0       26.39       29.73     62.30 o
  26   6   0        0.66      -50.49     98.51 o
  28   6   0       13.38       72.29    106.74 o
  30   6   0      471.10      718.40    146.93 o
   1   7   0       11.75       31.14     42.48 o
   3   7   0      193.24      201.95     45.87 o
   5   7   0      784.01      903.04     57.43 o
   7   7   0      215.52      128.51     47.89 o
   9   7   0     1114.01     1193.83     62.91 o
  11   7   0      800.48      735.82     56.04 o
  13   7   0        0.12      -37.60     44.87 o
  15   7   0      564.21      485.62     75.25 o
  17   7   0       65.79       24.67     71.33 o
  19   7   0      441.63      467.89     84.80 o
  21   7   0      210.19      148.35     77.76 o
  23   7   0     2026.92     2132.79    117.19 o
  25   7   0     1478.68     1478.43    104.29 o
  27   7   0        3.29       48.68    121.81 o
  29   7   0      258.75      161.50    377.23 o
   0   8   0     3492.76     3312.76    167.49 o
   2   8   0     3115.67     3508.61    115.22 o
   4   8   0      289.00      341.54     62.19 o
   6   8   0     1701.93     1888.58     86.16 o
   8   8   0     4872.92     4763.04    159.34 o
  10   8   0     1034.26     1118.98     70.16 o
  12   8   0      105.83      146.25     52.11 o
  14   8   0      545.37      557.37     70.54 o
  16   8   0      117.65      160.90     63.05 o
  18   8   0      885.52      835.71    101.48 o
  20   8   0     1439.38     1417.43    117.03 o
  22   8   0      360.66      280.63     92.02 o
  24   8   0      708.42      546.75    101.91 o
  26   8   0      597.30      623.73    104.21 o
   1   9   0      112.72       21.65     81.32 o
   3   9   0      333.03      330.54     88.24 o
   5   9   0        8.24      -63.55     64.87 o
   7   9   0      444.77      355.45     76.12 o
   9   9   0      628.64      766.49     84.86 o
  11   9   0      334.45      372.57     71.64 o
  13   9   0       67.70       22.10     72.11 o
  15   9   0     2187.27     2107.15    123.80 o
  17   9   0     1185.50     1140.13    104.91 o
  19   9   0      166.68       60.83     73.65 o
  21   9   0      467.30      527.21     79.55 o
  23   9   0      691.67      608.11     95.89 o
   0  10   0     2243.56     2290.23    222.90 o
   2  10   0      983.67     1008.49    126.85 o
   4  10   0      156.49       15.82     87.46 o
   6  10   0     2378.67     2538.30    161.53 o
   8  10   0     1777.10     1754.23    155.95 o
  10  10   0      316.08      238.08     81.13 o
  12  10   0     1299.43     1311.08    106.35 o
  14  10   0      511.55      374.92    102.56 o
  16  10   0      316.07      313.02    111.05 o
  18  10   0      593.21      538.51    115.36 o
   1  11   0      983.20      852.24    132.47 o
   3  11   0     1119.69     1315.17    188.69 o
   5  11   0      463.09      426.53    118.11 o
   7  11   0        7.64      -56.41     95.88 o
   9  11   0      680.77      583.40    123.55 o
  11  11   0     2366.36     2294.39    285.43 o
  13  11   0      207.17      238.46    168.10 o
   0  12   0     1977.09     1830.69    317.11 o
   2  12   0      204.12      110.08    206.21 o
 -35   1   1     1586.38     1585.62     91.36 o
 -33   1   1      226.53       88.99     63.25 o
 -31   1   1      539.90      419.45     84.17 o
 -29   1   1        2.92       37.53     53.06 o
 -27   1   1     3977.27     3960.66    138.90 o
 -25   1   1      222.29      339.98     64.63 o
 -23   1   1      158.94      200.88     48.65 o
 -21   1   1     2656.40     2506.66     67.34 o
 -19   1   1     1420.37     1653.46     42.38 o
 -17   1   1      121.50      181.64     26.02 o
 -15   1   1      157.35       97.07     22.92 o
 -13   1   1     3601.04     3899.98     58.86 o
 -11   1   1    10607.76    10739.76    132.99 o
  -9   1   1        8.28       29.80     20.75 o
  -7   1   1     1812.35     1568.71     40.17 o
  -5   1   1    11195.34    11141.54     94.59 o
   3   1   1    47012.74    48392.24    671.43 o
   5   1   1    18058.72    17533.21    118.95 o
   7   1   1    24644.47    24585.41    156.60 o
   9   1   1     2495.22     2712.71     42.47 o
  11   1   1     1055.62     1042.53     37.17 o
  13   1   1    32112.70    35567.32    239.90 o
  15   1   1      135.36      164.80     25.67 o
  17   1   1     3930.03     3664.94     62.41 o
  19   1   1      732.12      863.49     41.29 o
  21   1   1     1230.12     1286.63     65.78 o
  23   1   1      979.68     1031.55     74.29 o
  25   1   1        1.47      -17.75     41.09 o
  27   1   1      699.78      647.49     59.23 o
  29   1   1      207.20       96.37     54.57 o
  31   1   1       53.60      -51.01     51.01 o
  33   1   1      130.33      139.46     67.86 o
 -34   2   1      238.74      242.52    103.94 o
 -32   2   1     1426.97     1410.53    118.39 o
 -30   2   1     1650.56     1590.86     80.14 o
 -28   2   1      502.32      409.59     52.83 o
 -26   2   1      810.52      875.20     63.97 o
 -24   2   1       43.95      -28.33     38.60 o
 -22   2   1     6855.63     6807.90    160.81 o
 -20   2   1      532.18      481.44     45.49 o
 -18   2   1    12568.43    12325.40    135.62 o
 -16   2   1     2421.75     2306.90     57.57 o
 -14   2   1    13889.26    14067.90    131.75 o
 -12   2   1     8721.11     8502.85    101.52 o
 -10   2   1     3241.37     3458.06     60.21 o
  -8   2   1     1230.72     1319.64     35.03 o
  -6   2   1     6379.28     6004.70     53.57 o
  -4   2   1    13483.58    13392.32     85.19 o
  -2   2   1     2696.85     2583.51     34.56 o
   0   2   1    24863.93    25351.63    127.74 o
   2   2   1    39427.41    41663.01    179.38 o
   4   2   1    10396.69    10911.86     82.37 o
   6   2   1    17447.25    18991.80    119.80 o
   8   2   1     1320.19     1705.45     41.41 o
  10   2   1    29094.73    29552.75    201.41 o
  12   2   1     3009.95     3625.31     72.03 o
  14   2   1    30454.78    31208.87    223.72 o
  16   2   1     2406.17     2357.65     63.73 o
  18   2   1     6935.46     7213.08     99.17 o
  20   2   1     6229.08     6391.16    106.47 o
  22   2   1     2154.99     2186.50     67.61 o
  24   2   1       72.92       93.38     42.36 o
  26   2   1     1662.49     1688.36     77.62 o
  28   2   1      917.44      956.58     82.65 o
  30   2   1       20.19       33.03     64.36 o
  32   2   1     1067.43     1184.84    108.86 o
  34   2   1      180.31      189.18    120.61 o
 -35   3   1      291.13      289.79    117.32 o
 -33   3   1     1251.98     1421.96    139.39 o
 -31   3   1        8.40       29.14     94.45 o
 -29   3   1     3017.20     2952.89    127.24 o
 -27   3   1       90.94       60.95     62.20 o
 -25   3   1     1631.87     1659.48     91.57 o
 -23   3   1     5863.60     5865.54    135.28 o
 -21   3   1    17348.94    17558.93    285.39 o
 -19   3   1      939.25      977.07     63.18 o
 -17   3   1     6176.13     5708.24     98.36 o
 -15   3   1    10023.96     9734.66    123.82 o
 -13   3   1      497.45      392.08     28.67 o
 -11   3   1    11190.96    11568.38    102.87 o
  -9   3   1    36989.60    37142.14    222.78 o
  -7   3   1     5721.36     5502.96     58.40 o
  -5   3   1     4486.49     4304.91     52.34 o
  -3   3   1    12164.76    11780.63     86.26 o
  -1   3   1    20969.37    20266.07    120.16 o
   1   3   1    25200.86    26125.50    148.11 o
   3   3   1     2682.16     2281.55     36.75 o
   5   3   1     2746.71     3643.03     54.05 o
   7   3   1     3424.72     3772.92     57.69 o
   9   3   1      785.36     1171.49     34.72 o
  11   3   1    16505.35    16668.46    123.10 o
  13   3   1     4015.35     3750.08     71.63 o
  15   3   1     2317.02     2428.84     63.98 o
  17   3   1     9884.23     9975.32    119.94 o
  19   3   1     1528.47     1583.54     57.75 o
  21   3   1     1268.39     1265.47     64.09 o
  23   3   1     4808.29     5024.14    139.72 o
  25   3   1       64.79      160.96     55.23 o
  27   3   1     1063.69     1062.69     96.79 o
  29   3   1      740.76      767.56    120.22 o
  31   3   1      245.37      239.79    111.14 o
  33   3   1       57.28      116.44    110.32 o
 -34   4   1        1.41       54.79    144.95 o
 -32   4   1      802.95      835.13    105.19 o
 -30   4   1      801.72      733.18    105.50 o
 -28   4   1      142.63      157.87     74.58 o
 -26   4   1      480.26      468.88     79.00 o
 -24   4   1     2119.44     2181.32    103.32 o
 -22   4   1     3300.55     3288.45    125.48 o
 -20   4   1     4445.85     4466.63    124.62 o
 -18   4   1     4560.31     4551.92     87.69 o
 -16   4   1     1511.98     1796.87     59.26 o
 -14   4   1     5391.76     5366.94     75.98 o
 -12   4   1     2500.79     1970.03     64.41 o
 -10   4   1    12697.76    12968.94    122.03 o
  -8   4   1      330.04      598.63     30.81 o
  -6   4   1    24004.02    23361.82    146.86 o
  -4   4   1     3550.86     2838.44     48.21 o
  -2   4   1     9022.21     8978.85     80.77 o
   0   4   1    20248.57    19783.56    128.26 o
   2   4   1    12639.98    11929.09     96.71 o
   4   4   1     9315.72    10052.42     85.07 o
   6   4   1    43318.82    44513.39    247.40 o
   8   4   1    26591.00    29542.73    242.11 o
  10   4   1     6409.64     6931.28     95.16 o
  12   4   1     4894.57     4670.30     75.05 o
  14   4   1     6392.98     5912.22     81.66 o
  16   4   1     6797.38     6786.81    102.26 o
  18   4   1     1293.76     1502.20     73.42 o
  20   4   1     8342.79     8746.89    146.88 o
  22   4   1     2236.79     2285.12     87.21 o
  24   4   1       90.47       69.84     74.99 o
  26   4   1     4069.90     4455.98    167.31 o
  28   4   1      644.90      828.84    124.30 o
  30   4   1      416.84      187.75    101.94 o
  32   4   1      192.96       77.01    197.46 o
 -33   5   1      585.37      675.44    128.82 o
 -31   5   1       40.08      239.58    113.69 o
 -29   5   1     2224.11     2333.20    173.70 o
 -27   5   1     2026.10     1882.53    135.62 o
 -25   5   1       80.65       59.72     85.73 o
 -23   5   1     8868.80     9240.19    240.60 o
 -21   5   1     4641.82     4591.06    102.72 o
 -19   5   1      625.24      632.89     58.07 o
 -17   5   1      829.87      838.81     63.29 o
 -15   5   1     4811.13     4643.04     96.10 o
 -13   5   1     6742.25     6533.08    108.85 o
 -11   5   1     1033.69     1029.11     51.74 o
  -9   5   1    22219.97    21869.44    179.00 o
  -7   5   1     6074.74     5839.05     75.20 o
  -5   5   1     2276.09     2267.25     50.41 o
  -3   5   1    51428.24    50801.27    276.05 o
  -1   5   1    14275.02    14120.40    113.31 o
   1   5   1     1441.86     1634.87     44.32 o
   3   5   1    16401.48    14926.35    118.51 o
   5   5   1     4071.04     3506.50     61.26 o
   7   5   1     1772.65     2006.69     46.03 o
   9   5   1    15815.76    15431.51    145.92 o
  11   5   1     4830.69     4752.12     99.65 o
  13   5   1       48.85        0.59     42.19 o
  15   5   1      130.00       32.31     58.81 o
  17   5   1      388.03      443.65     56.16 o
  19   5   1       66.48       -4.40     54.11 o
  21   5   1     5825.97     5828.62    135.85 o
  23   5   1     5840.03     6315.44    139.73 o
  25   5   1     2390.53     2349.53    154.68 o
  27   5   1        1.16      -90.96     90.96 o
  29   5   1     1530.69     1651.94    164.15 o
  31   5   1      862.56      790.27    152.85 o
 -30   6   1      400.54      540.23    154.29 o
 -28   6   1       15.33      108.80     99.29 o
 -26   6   1     1394.38     1439.52     99.68 o
 -24   6   1     3295.01     3364.06    142.48 o
 -22   6   1       24.14       73.04     60.52 o
 -20   6   1      203.61      288.55     64.25 o
 -18   6   1      448.98      567.92     71.31 o
 -16   6   1       98.38       86.07     59.76 o
 -14   6   1      839.17      975.99     68.09 o
 -12   6   1    16054.82    16229.88    182.88 o
 -10   6   1     6007.16     6049.55     91.38 o
  -8   6   1     3165.00     3354.64     80.21 o
  -6   6   1    19419.26    18872.11    168.35 o
  -4   6   1     7993.51     7587.55     92.02 o
  -2   6   1      741.87      765.07     46.66 o
   0   6   1     4865.32     4744.43     73.34 o
   2   6   1    29777.55    29629.51    209.35 o
   4   6   1      178.48      120.30     37.03 o
   6   6   1    20075.73    19817.28    177.39 o
   8   6   1    18691.04    18537.77    177.90 o
  10   6   1      319.70      269.22     40.88 o
  12   6   1     4627.37     4613.89    115.41 o
  14   6   1     6083.52     6178.61    142.36 o
  16   6   1     1140.96     1079.60     86.30 o
  18   6   1      190.50      220.96     71.57 o
  20   6   1     3529.70     3494.03    128.79 o
  22   6   1      523.63      610.03     81.04 o
  24   6   1      442.48      278.77     79.19 o
  26   6   1     1380.59     1880.72    165.18 o
  28   6   1     2343.85     2424.99    231.40 o
 -29   7   1     1102.96      893.46    149.06 o
 -27   7   1     1426.64     1370.96    149.44 o
 -25   7   1      134.93      128.73     74.32 o
 -23   7   1     2113.89     2571.68    119.24 o
 -21   7   1     3196.17     3654.94    183.17 o
 -19   7   1     1117.90      993.54     96.17 o
 -17   7   1      892.05     1112.26     98.25 o
 -15   7   1     1419.51     1569.33    119.33 o
 -13   7   1     1656.07     1611.48     70.56 o
 -11   7   1     3045.93     3149.83     85.09 o
  -9   7   1     9334.28     9165.06    146.01 o
  -7   7   1     2298.43     2480.59     80.18 o
  -5   7   1      566.54      564.57     54.70 o
  -3   7   1     5649.20     5533.15    103.69 o
  -1   7   1     9346.56     8885.53    136.44 o
   1   7   1     1292.16     1262.43     63.78 o
   3   7   1     3661.64     3946.25     93.51 o
   5   7   1    16672.42    16530.54    174.18 o
   7   7   1     1295.03     1318.30     82.57 o
   9   7   1    11054.94    10791.36    143.34 o
  11   7   1     7027.97     7367.26    114.90 o
  13   7   1     1052.86     1069.85     64.36 o
  15   7   1     2007.51     2046.16    117.95 o
  17   7   1     3574.87     3392.40    168.99 o
  19   7   1       66.68       73.98     78.17 o
  21   7   1       81.00      133.92     79.61 o
  23   7   1     1564.18     1791.84    119.07 o
  25   7   1      656.55      739.03    108.72 o
  27   7   1       25.12       62.74    121.71 o
 -26   8   1      629.26      566.39     98.52 o
 -24   8   1      602.86      640.82    100.81 o
 -22   8   1       48.65       22.93     82.56 o
 -20   8   1     5485.22     5493.04    185.91 o
 -18   8   1     3980.37     3932.44    112.71 o
 -16   8   1      236.31       91.84     66.82 o
 -14   8   1      460.82      461.62     97.61 o
 -12   8   1     2962.63     3050.98     91.44 o
 -10   8   1      397.67      372.70     62.36 o
  -8   8   1     3146.11     3118.41    101.07 o
  -6   8   1     7365.98     7502.53    214.46 o
  -4   8   1     1005.63      970.42     82.20 o
  -2   8   1     1090.59      997.62     77.54 o
   0   8   1      109.85       43.19     66.22 o
   2   8   1       19.15      102.06     59.38 o
   4   8   1      516.75      421.48     71.59 o
   6   8   1     9651.92     9313.86    156.81 o
   8   8   1     7325.24     7140.33    138.85 o
  10   8   1       35.73       44.61     51.33 o
  12   8   1     4026.10     3720.40    114.71 o
  14   8   1     2775.08     2835.71    104.47 o
  16   8   1       25.23       31.45     60.86 o
  18   8   1      606.24      531.91     64.64 o
  20   8   1     1387.43     1433.21    119.08 o
  22   8   1     1204.75     1119.46    112.99 o
  24   8   1      490.43      585.01    104.67 o
 -23   9   1      259.47      234.43     73.90 o
 -21   9   1     1112.00     1147.91     92.44 o
 -19   9   1       99.50       63.33     69.96 o
 -17   9   1     1239.16     1348.13    108.14 o
 -15   9   1     2142.55     2201.34    118.91 o
 -13   9   1      341.14      220.90     65.40 o
 -11   9   1     1815.17     2004.59    105.01 o
  -9   9   1     1744.40     1831.52    107.83 o
  -7   9   1       77.56      -36.10     68.24 o
  -5   9   1       69.33       46.83     74.31 o
  -3   9   1      288.31      300.29     99.54 o
  -1   9   1     3022.94     3114.69    143.49 o
   1   9   1     1232.99     1055.79    105.06 o
   3   9   1     2701.38     2611.43    133.41 o
   5   9   1     2181.25     2029.89    111.39 o
   7   9   1     1275.18     1443.51     95.82 o
   9   9   1      281.42      341.74     74.26 o
  11   9   1     1118.91     1152.53     86.84 o
  13   9   1        2.75        8.21     72.81 o
  15   9   1      915.33      856.52     98.95 o
  17   9   1     1180.91     1025.74    125.32 o
  19   9   1       15.07       53.38     70.84 o
  21   9   1       97.83       70.92     70.10 o
 -20  10   1       71.49      -18.21    100.36 o
 -18  10   1      462.84      588.34    126.53 o
 -16  10   1       70.72       -9.80    111.47 o
 -14  10   1     1952.42     2044.62    176.62 o
 -12  10   1      101.32       93.14     88.86 o
 -10  10   1      697.08      442.85     93.39 o
  -8  10   1       98.33       27.85     90.96 o
  -6  10   1      284.15      280.17    104.09 o
  -4  10   1     1954.75     1915.80    147.52 o
  -2  10   1      357.83      283.82    106.10 o
   0  10   1      996.83     1070.68    128.81 o
   2  10   1      482.32      569.98    108.30 o
   4  10   1       29.90       54.66     88.92 o
   6  10   1     1844.55     1832.17    138.20 o
   8  10   1      519.98      414.82    100.36 o
  10  10   1     1111.09      871.05    100.73 o
  12  10   1        4.74      -69.21     69.21 o
  14  10   1      578.25      519.36    112.63 o
  16  10   1       20.22       36.27    121.82 o
  18  10   1       41.49      -32.86    101.79 o
 -15  11   1       27.81      -43.08    136.79 o
 -13  11   1        3.89       72.26    106.91 o
 -11  11   1      107.17     -101.31    101.31 o
  -9  11   1       99.10      170.35    107.32 o
  -7  11   1       92.66       66.57    105.38 o
  -5  11   1       28.15        5.71    101.95 o
  -3  11   1      100.21      -87.12     96.28 o
  -1  11   1       67.98       -2.70     99.22 o
   1  11   1       77.47        7.31    102.85 o
   3  11   1      131.34       53.79    104.11 o
   5  11   1       11.89       -4.74    100.73 o
   7  11   1       40.95      -22.77     95.45 o
   9  11   1       22.64       79.73    101.80 o
  11  11   1       98.39       24.12    105.69 o
  13  11   1       53.21      -49.31    155.46 o
  -2  12   1        5.51       68.69    204.24 o
   0  12   1        4.79     -122.08    187.85 o
 -36   0   2     1148.81     1091.20    206.26 o
 -34   0   2      288.20      491.82    138.41 o
 -32   0   2     6646.61     6839.65    290.48 o
 -30   0   2     5602.35     6331.87    407.31 o
 -28   0   2        2.17      -64.04     92.46 o
 -26   0   2     9327.55     9211.09    209.00 o
 -24   0   2       50.95       79.19     75.32 o
 -22   0   2     4490.82     4456.02    156.83 o
 -20   0   2      472.29      269.06     58.68 o
 -18   0   2     7872.70     6984.35    175.27 o
 -16   0   2      577.87      770.75     64.46 o
 -14   0   2    18008.06    18945.89    263.91 o
 -12   0   2     6483.86     6061.03     87.52 o
 -10   0   2     3943.74     3372.35     66.67 o
  -8   0   2     1565.60     1688.71     66.91 o
  -6   0   2       79.33      171.18     28.47 o
  -4   0   2    65836.05    14961.68  16908.36 o
  -2   0   2       64.87      -11.23     11.23 o
   2   0   2    81691.99    80148.20   1104.12 o
   4   0   2    43124.92    45576.51    330.54 o
   6   0   2      708.13     1070.08     47.65 o
   8   0   2     1277.87      934.81     47.69 o
  10   0   2    44380.01    46331.11    420.90 o
  12   0   2     6165.39     5737.70     95.22 o
  14   0   2    13747.10    12764.38    312.35 o
  16   0   2     2798.93     2594.86     97.02 o
  18   0   2     7336.44     7767.85    184.36 o
  20   0   2     2552.74     2610.43    153.81 o
  22   0   2      787.04      734.70    117.08 o
  24   0   2      456.02      411.20    112.45 o
  26   0   2     2481.24     2424.31    176.19 o
  28   0   2     1837.46     2261.61    188.83 o
  30   0   2      707.27      750.54     82.64 o
  32   0   2      564.69      600.33     77.71 o
 -37   1   2       25.13      -56.66    112.85 o
 -35   1   2     2682.91     2818.90    126.42 o
 -33   1   2     2498.20     2682.74    123.93 o
 -31   1   2      342.45      301.24     69.80 o
 -29   1   2     2888.00     3243.10    116.88 o
 -27   1   2     3096.63     3366.66    165.92 o
 -25   1   2       71.66      -20.34     50.93 o
 -23   1   2      538.21      651.33     54.27 o
 -21   1   2    14453.59    14776.04    148.86 o
 -19   1   2     1117.49      984.65     41.89 o
 -17   1   2     8632.32     8999.55     94.70 o
 -15   1   2    18523.63    18051.97    171.15 o
 -13   1   2    31121.49    30539.24    265.08 o
 -11   1   2     2267.85     2477.38     47.99 o
  -9   1   2     4401.83     3830.74     63.78 o
  -7   1   2    57538.30    55730.43    444.09 o
  -5   1   2    10307.16    10452.31     76.10 o
  -3   1   2   186424.77   183350.77   1735.03 o
  -1   1   2    24544.98    24203.37    203.63 o
   1   1   2    31654.20    30891.93    155.26 o
   3   1   2     5302.29     4629.70     43.41 o
   5   1   2    90955.48    90128.84    481.81 o
   7   1   2      246.69      355.43     21.66 o
   9   1   2     8476.75     8050.14     76.55 o
  11   1   2    51054.85    50990.23    293.74 o
  13   1   2    26438.46    27084.91    206.61 o
  15   1   2     2779.47     2681.87     49.87 o
  17   1   2     8973.41     8582.19     91.31 o
  19   1   2     1881.34     1860.30     55.32 o
  21   1   2        0.53      -34.12     52.93 o
  23   1   2     5039.30     5385.30    108.93 o
  25   1   2      961.64     1265.43     72.87 o
  27   1   2        7.05       32.94     54.01 o
  29   1   2     1087.11     1276.98     82.01 o
  31   1   2     2561.35     2700.54    126.11 o
  33   1   2      486.20      423.02     90.31 o
 -36   2   2     2019.55     1971.41    164.92 o
 -34   2   2       94.80      134.06     98.02 o
 -32   2   2     3128.14     3466.13    172.80 o
 -30   2   2      942.94     1161.63     68.42 o
 -28   2   2      127.48       68.57     47.05 o
 -26   2   2       80.98       23.93     40.75 o
 -24   2   2    16505.39    16244.15    169.57 o
 -22   2   2       10.91      -30.68     30.68 o
 -20   2   2      690.19      653.93     38.99 o
 -18   2   2     6842.87     6335.44     92.23 o
 -16   2   2    15070.11    15109.54    133.10 o
 -14   2   2     1336.42     1330.66     41.18 o
 -12   2   2    11833.76    10781.45    110.50 o
 -10   2   2    14880.07    14576.75    113.15 o
  -8   2   2     1536.56     1574.53     34.51 o
  -6   2   2    35658.36    35067.57    215.90 o
  -4   2   2     9173.57     7850.40     63.14 o
  -2   2   2    19799.00    19559.80    119.33 o
   0   2   2    94085.56    92143.44    407.59 o
   2   2   2     1325.61     1807.97     29.95 o
   4   2   2     4123.78     4140.50     52.33 o
   6   2   2     2291.16     2944.71     44.17 o
   8   2   2    61767.46    60496.89    306.50 o
  10   2   2      457.54      320.90     25.49 o
  12   2   2    17293.98    18691.30    136.62 o
  14   2   2     8986.31     8778.96     89.95 o
  16   2   2     8844.61     8613.68    111.16 o
  18   2   2     1846.29     1787.79     60.34 o
  20   2   2    13963.76    14369.47    156.75 o
  22   2   2     2604.39     2623.85     78.68 o
  24   2   2      152.27      175.37     46.70 o
  26   2   2      818.03      953.64     87.47 o
  28   2   2     2041.38     1942.82    211.85 o
  30   2   2        1.61       26.46     73.10 o
  32   2   2      158.12      231.17     84.63 o
 -35   3   2       90.32       54.60    100.12 o
 -33   3   2      982.54      952.71    132.73 o
 -31   3   2      723.76      682.20    118.38 o
 -29   3   2     2890.56     2929.25    123.53 o
 -27   3   2      734.62      797.38     88.14 o
 -25   3   2       14.69       -2.27     53.50 o
 -23   3   2    10622.63    10467.87    164.73 o
 -21   3   2    13394.28    13153.15    236.48 o
 -19   3   2     7348.43     7478.91    113.63 o
 -17   3   2      820.69      725.99     38.35 o
 -15   3   2    26285.34    25616.81    198.36 o
 -13   3   2     8050.51     7786.38     79.22 o
 -11   3   2     2370.73     2473.80     48.28 o
  -9   3   2    43916.19    44900.52    261.36 o
  -7   3   2     7445.94     6898.09     90.19 o
  -5   3   2    10025.86    10228.57     79.09 o
  -3   3   2     1732.35     2381.76     47.63 o
  -1   3   2    11247.52    11124.37     88.52 o
   1   3   2      507.91      555.90     29.19 o
   3   3   2     7234.80     7035.27     65.38 o
   5   3   2    35475.48    35232.14    227.89 o
   7   3   2     7649.20     7937.11     87.05 o
   9   3   2       94.83      141.40     24.12 o
  11   3   2     4987.37     4545.04     66.43 o
  13   3   2    25170.43    25101.99    176.78 o
  15   3   2     2243.12     2353.24     57.40 o
  17   3   2    11042.42    10918.36    124.18 o
  19   3   2    10302.47    10193.31    131.48 o
  21   3   2     1175.98     1189.84     66.15 o
  23   3   2      590.74      660.62     70.51 o
  25   3   2      646.94      693.46     64.16 o
  27   3   2       10.54      -34.54     55.02 o
  29   3   2      932.96     1018.45    102.80 o
  31   3   2      994.47      683.93    130.08 o
 -34   4   2       32.28       92.54    159.44 o
 -32   4   2      126.09       82.63     81.28 o
 -30   4   2      473.28      304.45     81.51 o
 -28   4   2     3617.11     3240.64    136.28 o
 -26   4   2      398.76      378.01     76.65 o
 -24   4   2     2408.89     2489.05    154.93 o
 -22   4   2       23.40        4.71     61.26 o
 -20   4   2      821.92      849.56     53.10 o
 -18   4   2     2311.17     2324.03     70.06 o
 -16   4   2     3627.65     3495.47     63.44 o
 -14   4   2      323.11      456.51     36.41 o
 -12   4   2     3694.12     3302.99     64.46 o
 -10   4   2     1991.41     1860.30     47.49 o
  -8   4   2    22184.54    23863.73    154.60 o
  -6   4   2    17796.34    17683.95    122.97 o
  -4   4   2       31.17       94.42     24.67 o
  -2   4   2     1235.77     1419.26     39.45 o
   0   4   2      429.72      540.53     34.45 o
   2   4   2    21610.46    21865.69    142.41 o
   4   4   2     3250.27     3249.94     53.94 o
   6   4   2       15.49       16.90     25.79 o
   8   4   2     2632.26     2247.63     49.03 o
  10   4   2     1694.81     1797.47     55.70 o
  12   4   2     1369.78     1496.83     65.83 o
  14   4   2      333.61      300.74     43.49 o
  16   4   2     2583.02     2393.28     77.11 o
  18   4   2      411.85      343.95     52.99 o
  20   4   2     4722.88     5030.25    113.05 o
  22   4   2      481.60      425.73     61.07 o
  24   4   2      162.17       49.97     56.04 o
  26   4   2     2320.69     2178.91    164.61 o
  28   4   2      438.47      381.56    100.10 o
  30   4   2      163.56      134.50    101.99 o
 -33   5   2      123.39        6.44    140.20 o
 -31   5   2      106.92       99.66    102.70 o
 -29   5   2      409.60      322.93    104.59 o
 -27   5   2     1192.48     1087.77    110.02 o
 -25   5   2      378.75      175.52     81.47 o
 -23   5   2     1086.35     1173.12     83.92 o
 -21   5   2      120.39      114.01     50.31 o
 -19   5   2      498.19      526.58     58.84 o
 -17   5   2     2013.16     1991.72     79.27 o
 -15   5   2      411.69      427.71     50.98 o
 -13   5   2     1047.12     1213.90     51.87 o
 -11   5   2      624.56      626.15     37.26 o
  -9   5   2      329.93      509.61     31.22 o
  -7   5   2      505.73      486.04     32.69 o
  -5   5   2      739.91      855.46     38.29 o
  -3   5   2     7274.74     7764.91     85.66 o
  -1   5   2     1391.08     1529.90     43.54 o
   1   5   2     9509.87     9652.60     93.77 o
   3   5   2     1000.98      857.16     39.57 o
   5   5   2     1490.57     1369.79     45.77 o
   7   5   2     2809.03     3024.98     56.38 o
   9   5   2     1209.82     1335.94     51.36 o
  11   5   2       87.36       77.70     44.05 o
  13   5   2      384.61      284.95     51.65 o
  15   5   2      318.64      364.82     59.87 o
  17   5   2     1211.14     1018.03     84.22 o
  19   5   2      213.06      237.36     64.25 o
  21   5   2       53.17       -5.73     64.17 o
  23   5   2       87.74      154.50     76.98 o
  25   5   2     1843.75     1575.55     96.30 o
  27   5   2       65.98       -4.23    108.15 o
  29   5   2      435.07      222.95    121.36 o
 -32   6   2       47.75     -114.22    122.37 o
 -30   6   2       16.61       70.82    110.89 o
 -28   6   2       19.32       18.94    100.73 o
 -26   6   2        8.25      -39.93     58.22 o
 -24   6   2       41.51      -57.13     57.13 o
 -22   6   2        9.74      -58.32     58.32 o
 -20   6   2     2303.31     2335.15    103.96 o
 -18   6   2     1507.43     1416.29     91.89 o
 -16   6   2       34.99       76.44     55.06 o
 -14   6   2     2072.46     2193.33     88.98 o
 -12   6   2     1873.96     1930.95     55.52 o
 -10   6   2        1.66        6.81     35.84 o
  -8   6   2       54.52       63.78     37.89 o
  -6   6   2      974.29     1228.01     53.28 o
  -4   6   2     1235.71     1344.46     51.23 o
  -2   6   2      336.28      405.79     38.74 o
   0   6   2     1032.58     1258.00     49.01 o
   2   6   2     1446.18     1519.29     58.09 o
   4   6   2        9.96        6.26     37.33 o
   6   6   2      843.06      905.59     53.81 o
   8   6   2        3.87       16.76     35.71 o
  10   6   2      425.41      371.03     44.00 o
  12   6   2      698.15      719.34     68.20 o
  14   6   2       29.43      -25.62     68.70 o
  16   6   2      716.09      818.23     82.65 o
  18   6   2     5508.17     5143.34    152.12 o
  20   6   2     1631.17     1584.86    100.48 o
  22   6   2      653.50      558.17     86.49 o
  24   6   2       60.10       36.64     75.05 o
  26   6   2      137.20      134.26    115.58 o
  28   6   2      120.62      132.13    134.69 o
 -29   7   2       25.31      131.19    126.51 o
 -27   7   2      597.69      484.43     87.80 o
 -25   7   2        2.15      -56.98     69.46 o
 -23   7   2      268.40       55.29     98.50 o
 -21   7   2      735.90      720.97     87.52 o
 -19   7   2        5.48      -58.13     68.11 o
 -17   7   2      110.50      -57.16     70.47 o
 -15   7   2        4.99       -9.89     47.53 o
 -13   7   2      382.48      376.87     50.17 o
 -11   7   2     1031.97      918.36     62.55 o
  -9   7   2     3772.53     3730.12     94.58 o
  -7   7   2      465.61      433.41     52.80 o
  -5   7   2      559.92      604.06     56.83 o
  -3   7   2      928.51      956.31     63.40 o
  -1   7   2        2.61      -47.03     47.03 o
   1   7   2     2466.48     2273.61     81.36 o
   3   7   2      139.45      111.52     48.13 o
   5   7   2      908.92      971.40     60.30 o
   7   7   2     2860.75     2892.02     84.91 o
   9   7   2      394.91      370.96     53.12 o
  11   7   2      774.72      702.55     58.53 o
  13   7   2      287.51      175.55     66.79 o
  15   7   2        6.89       10.56     73.82 o
  17   7   2       46.01       96.14     77.29 o
  19   7   2      508.39      485.98     88.30 o
  21   7   2      198.29      141.77     86.06 o
  23   7   2       28.41      -13.96     81.44 o
  25   7   2      188.90      192.43     89.31 o
  27   7   2      214.68      270.14    251.40 o
 -28   8   2      430.25      307.72    163.94 o
 -26   8   2      625.59      637.27    108.02 o
 -24   8   2     1251.15     1335.87    125.85 o
 -22   8   2       23.64       57.26     90.82 o
 -20   8   2       10.49       48.21     89.90 o
 -18   8   2      275.09      225.62     66.14 o
 -16   8   2       72.31       29.77     61.92 o
 -14   8   2        1.07      132.35     52.23 o
 -12   8   2     2606.50     2488.49     89.80 o
 -10   8   2      787.03      880.76     74.19 o
  -8   8   2       92.35       33.93     55.07 o
  -6   8   2      552.07      516.87     72.74 o
  -4   8   2     1310.43     1299.40     86.16 o
  -2   8   2       82.31      150.22     67.22 o
   0   8   2      754.27      641.79     78.38 o
   2   8   2     1116.63     1252.83     85.01 o
   4   8   2      465.61      505.16     71.76 o
   6   8   2     2769.48     2416.88     97.78 o
   8   8   2     1155.10     1240.84     77.54 o
  10   8   2      282.82      306.75     58.89 o
  12   8   2        2.19      -62.61     62.61 o
  14   8   2       27.75      -59.29     59.29 o
  16   8   2      125.26       66.01     61.33 o
  18   8   2       11.28      -46.96     60.53 o
  20   8   2      762.48      617.55    123.82 o
  22   8   2      211.17      151.70     95.18 o
  24   8   2       75.48       81.61    154.93 o
 -25   9   2      170.74       71.03     99.02 o
 -23   9   2      658.04      536.68     87.74 o
 -21   9   2      997.92      930.71     91.24 o
 -19   9   2      229.56      185.41     76.56 o
 -17   9   2        1.26        3.61     79.40 o
 -15   9   2     1172.09     1126.96    105.15 o
 -13   9   2     4185.86     3922.26    128.08 o
 -11   9   2     1512.61     1393.83     98.92 o
  -9   9   2     1404.07     1361.50     94.04 o
  -7   9   2     1529.18     1599.86    105.27 o
  -5   9   2     3000.54     2823.82    129.15 o
  -3   9   2      452.22      332.93     80.21 o
  -1   9   2     1766.40     1899.62    127.62 o
   1   9   2      641.19      514.77     99.65 o
   3   9   2     2545.83     2526.55    132.87 o
   5   9   2     5277.28     5232.66    155.28 o
   7   9   2       33.32       19.18     67.55 o
   9   9   2     2041.83     2017.31    109.13 o
  11   9   2      583.22      658.88     81.62 o
  13   9   2      668.75      538.55     89.28 o
  15   9   2       81.16      128.17     81.37 o
  17   9   2      202.18      246.89     85.78 o
  19   9   2      387.69      335.86     89.22 o
  21   9   2       36.93       56.29     90.76 o
 -20  10   2       48.46      -76.18    102.78 o
 -18  10   2      804.22      698.41    141.77 o
 -16  10   2      178.01      189.99    106.76 o
 -14  10   2      254.39      195.96     86.35 o
 -12  10   2      642.00      633.99     96.14 o
 -10  10   2     2875.16     2811.16    153.83 o
  -8  10   2       13.27      -29.24     83.43 o
  -6  10   2     3730.68     4180.32    178.23 o
  -4  10   2     1979.73     2241.41    146.19 o
  -2  10   2       45.68       44.48     90.22 o
   0  10   2     1107.42     1210.83    123.31 o
   2  10   2     2397.94     2867.67    158.12 o
   4  10   2      550.88      427.15    103.34 o
   6  10   2     1134.64      739.13    112.49 o
   8  10   2     2231.02     2318.81    144.94 o
  10  10   2       72.46       60.31     82.23 o
  12  10   2      116.73       30.24     95.75 o
  14  10   2      311.43      351.76    113.50 o
  16  10   2      165.24      207.45    123.14 o
 -15  11   2     1143.63     1201.36    203.82 o
 -13  11   2      521.41      545.39    130.00 o
 -11  11   2        8.56      122.41    112.65 o
  -9  11   2     1043.46     1042.85    136.90 o
  -7  11   2      828.80      925.80    132.24 o
  -5  11   2       39.82       58.63    103.07 o
  -3  11   2     1970.76     1750.22    157.48 o
  -1  11   2     1063.76     1176.37    142.09 o
   1  11   2       11.04        1.43     97.78 o
   3  11   2     1202.24     1004.63    130.75 o
   5  11   2     1148.35     1246.55    133.36 o
   7  11   2       86.38       53.31     96.66 o
   9  11   2       19.50      -16.49    108.00 o
  11  11   2     1328.31      903.78    139.90 o
 -37   1   3       55.71       63.32     77.01 o
 -35   1   3      231.19      269.09     67.96 o
 -33   1   3      336.15      340.69     61.20 o
 -31   1   3       99.58      118.55     48.91 o
 -29   1   3      965.71     1038.10     57.58 o
 -27   1   3     4373.89     4390.45    121.27 o
 -25   1   3     3566.69     3743.32    110.84 o
 -23   1   3      201.08      191.22     53.49 o
 -21   1   3     1850.41     2130.45     61.69 o
 -19   1   3      540.96      431.54     37.27 o
 -17   1   3     2049.36     2275.23     45.67 o
 -15   1   3     4956.09     5162.84     67.76 o
 -13   1   3    12192.89    12502.74    117.94 o
 -11   1   3       10.72       26.78     23.73 o
  -9   1   3    20357.05    19850.55    160.93 o
  -7   1   3     7658.30     7322.63     64.12 o
  -5   1   3      700.01      802.86     25.35 o
  -3   1   3    27485.97    28078.04    154.44 o
  -1   1   3     5422.21     5436.28     48.69 o
   1   1   3    10231.32    10183.13     71.62 o
   3   1   3     3984.00     4131.77     44.90 o
   5   1   3     2329.69     2781.27     45.05 o
   7   1   3     6623.75     6728.01     74.27 o
   9   1   3     7405.74     7999.30     83.31 o
  11   1   3     4918.42     5446.10     75.93 o
  13   1   3     6178.43     7080.19     94.59 o
  15   1   3       92.88       82.54     29.44 o
  17   1   3     1820.76     1815.74     58.76 o
  19   1   3      651.79      636.86     52.10 o
  21   1   3       64.27       42.72     48.61 o
  23   1   3     1896.25     1767.50     81.45 o
  25   1   3      102.34       86.07     56.60 o
  27   1   3      409.86      458.30     69.64 o
  29   1   3       27.94       60.36     76.29 o
  31   1   3        2.02       14.83     69.91 o
 -36   2   3      935.88     1199.69    139.34 o
 -34   2   3      337.16      210.83     83.33 o
 -32   2   3     1630.43     1599.80    103.27 o
 -30   2   3     4341.74     4247.20    126.02 o
 -28   2   3     2105.10     2159.01     76.49 o
 -26   2   3      231.98      208.81     43.49 o
 -24   2   3      657.53      778.65     50.36 o
 -22   2   3     3826.38     3560.54     73.97 o
 -20   2   3     1945.41     1961.22     55.89 o
 -18   2   3     4915.23     4527.00     74.66 o
 -16   2   3     8091.95     8441.39     93.73 o
 -14   2   3     3350.01     3503.56     57.42 o
 -12   2   3     4933.79     4975.56     96.11 o
 -10   2   3     3303.21     3045.86     50.41 o
  -8   2   3        1.89      -23.70     23.70 o
  -6   2   3     3815.03     3382.39     55.17 o
  -4   2   3    17099.41    16660.67    103.42 o
  -2   2   3    23184.77    23738.49    133.89 o
   0   2   3     3881.91     3858.78     48.61 o
   2   2   3    16613.72    16671.03    103.94 o
   4   2   3      841.80     1139.23     41.37 o
   6   2   3       81.75      103.95     21.39 o
   8   2   3      702.43      942.27     30.47 o
  10   2   3    38311.74    39888.16    247.17 o
  12   2   3        4.46      -16.44     26.04 o
  14   2   3     6235.73     5783.28     82.96 o
  16   2   3     1828.87     1875.32     58.49 o
  18   2   3     4195.72     4175.94     87.23 o
  20   2   3     2975.19     2944.20     84.28 o
  22   2   3     1210.19     1248.68     69.14 o
  24   2   3      303.63      227.53     78.43 o
  26   2   3      367.46      367.29     78.86 o
  28   2   3     1874.52     1790.29    148.67 o
  30   2   3      131.70      102.76     82.55 o
  32   2   3       87.75      116.48    107.29 o
 -35   3   3     1133.59     1210.59    146.05 o
 -33   3   3      266.18      217.23     99.48 o
 -31   3   3        2.70      -52.58     87.91 o
 -29   3   3       10.01      -34.08     67.30 o
 -27   3   3     1264.84     1237.70     87.18 o
 -25   3   3       18.87      -19.74     42.93 o
 -23   3   3      426.57      442.13     48.49 o
 -21   3   3     1090.68     1139.42     54.84 o
 -19   3   3     7880.18     7743.39    111.59 o
 -17   3   3      352.81      419.91     33.64 o
 -15   3   3     8325.42     8075.72     96.43 o
 -13   3   3     5104.25     4739.83     69.92 o
 -11   3   3     4243.51     3952.17     60.25 o
  -9   3   3    11748.57    11760.25    103.64 o
  -7   3   3     5650.46     5049.97     61.51 o
  -5   3   3     5610.89     5281.23     65.25 o
  -3   3   3    19314.05    19541.20    128.58 o
  -1   3   3      246.81      187.11     25.56 o
   1   3   3     5335.08     4949.65     62.55 o
   3   3   3     1140.79     1158.75     41.86 o
   5   3   3    16970.03    16893.78    134.00 o
   7   3   3    18909.87    18711.24    150.87 o
   9   3   3        2.01        6.61     24.99 o
  11   3   3     1315.88     1216.66     54.84 o
  13   3   3     8621.18     8398.39    103.08 o
  15   3   3        5.53      -14.32     40.99 o
  17   3   3     8789.00     8469.97    123.65 o
  19   3   3     6184.33     6436.22    136.50 o
  21   3   3     2369.63     2518.71     94.29 o
  23   3   3      388.01      334.82     64.24 o
  25   3   3      274.05      254.40     67.61 o
  27   3   3      255.28      202.72     74.80 o
  29   3   3        3.35       61.96     71.78 o
  31   3   3     1167.28      882.28    140.87 o
 -34   4   3       19.11       91.62     94.56 o
 -32   4   3     1140.61     1083.64    108.55 o
 -30   4   3      295.09      450.43     84.92 o
 -28   4   3      903.10      983.72     97.36 o
 -26   4   3     1580.16     1612.23    106.61 o
 -24   4   3     6766.89     6842.83    133.69 o
 -22   4   3    10356.55    10360.76    142.26 o
 -20   4   3       63.17       37.87     51.02 o
 -18   4   3     5629.24     5729.27    104.11 o
 -16   4   3    15634.46    15183.24    147.62 o
 -14   4   3       84.09       52.02     32.50 o
 -12   4   3    24366.46    25663.65    189.08 o
 -10   4   3    40089.78    41787.53    259.23 o
  -8   4   3    35322.03    37255.16    218.99 o
  -6   4   3     1834.66     1498.86     40.58 o
  -4   4   3    23691.27    23495.38    156.78 o
  -2   4   3      399.19      302.37     28.33 o
   0   4   3     4653.61     4387.71     66.15 o
   2   4   3     9596.17     9134.71     91.78 o
   4   4   3     4480.70     4241.15     65.88 o
   6   4   3     2265.14     2397.55     48.87 o
   8   4   3    19590.74    19451.57    157.15 o
  10   4   3     3809.92     3526.68     74.89 o
  12   4   3      681.45      784.59     55.75 o
  14   4   3     5478.66     5363.06    144.16 o
  16   4   3     1444.67     1552.53     81.30 o
  18   4   3     1245.61     1389.10     77.25 o
  20   4   3      104.81      144.15     65.11 o
  22   4   3      477.10      590.47     71.80 o
  24   4   3     1035.60      959.20     81.82 o
  26   4   3      221.31       93.26     71.97 o
  28   4   3     1432.91     1115.89    122.17 o
  30   4   3      279.45      152.34    112.53 o
 -33   5   3      978.68     1027.21    149.73 o
 -31   5   3      244.83      342.83    105.39 o
 -29   5   3      582.12      744.22    118.74 o
 -27   5   3     6105.60     6170.32    155.19 o
 -25   5   3     2128.66     2388.45    127.22 o
 -23   5   3      489.05      419.92     72.62 o
 -21   5   3       35.53       11.20     53.44 o
 -19   5   3      308.19      283.82     56.62 o
 -17   5   3     1779.16     1820.72     76.79 o
 -15   5   3     1705.79     1673.46     68.67 o
 -13   5   3     8915.99     8491.98     97.24 o
 -11   5   3      681.09      692.80     36.05 o
  -9   5   3    10094.27     9765.48    101.34 o
  -7   5   3     9848.42     9128.18     95.98 o
  -5   5   3      248.10      502.73     35.46 o
  -3   5   3       20.21       43.81     28.32 o
  -1   5   3    70411.81    70639.29    363.58 o
   1   5   3     4059.96     4105.95     72.59 o
   3   5   3      142.19       68.88     32.05 o
   5   5   3    14105.26    13483.86    131.58 o
   7   5   3     6551.66     6341.12     81.45 o
   9   5   3     3736.60     3688.65     80.43 o
  11   5   3     7305.69     7356.50    132.90 o
  13   5   3     4215.80     4123.76    142.08 o
  15   5   3      129.44      113.90     62.53 o
  17   5   3     4643.72     4487.66    132.78 o
  19   5   3     4085.38     4112.71    142.19 o
  21   5   3     1882.97     1992.70    123.72 o
  23   5   3      411.12      461.04     83.63 o
  25   5   3     4094.58     4404.33    152.41 o
  27   5   3      385.71      412.31    138.54 o
  29   5   3       47.93       83.98    122.53 o
 -32   6   3      242.12      185.60    121.83 o
 -30   6   3     4260.50     4137.50    222.82 o
 -28   6   3      876.56     1141.88    107.76 o
 -26   6   3     1278.66     1236.06    118.28 o
 -24   6   3     6003.35     6379.20    174.39 o
 -22   6   3      536.89      502.25     77.86 o
 -20   6   3      696.90      540.84     76.25 o
 -18   6   3     1226.95     1229.04     88.04 o
 -16   6   3     5843.71     5838.55    127.68 o
 -14   6   3      599.38      494.43     41.32 o
 -12   6   3    12517.05    13090.35    138.21 o
 -10   6   3    13801.33    14202.03    142.10 o
  -8   6   3      790.03      810.36     50.25 o
  -6   6   3    10065.34    10355.97    120.06 o
  -4   6   3     1797.38     1537.69     52.78 o
  -2   6   3    10776.43    11050.48    113.50 o
   0   6   3     2706.25     2796.63     71.77 o
   2   6   3    25372.88    24820.98    209.16 o
   4   6   3     8919.68     8524.93    120.87 o
   6   6   3     4224.38     4325.13     92.77 o
   8   6   3     5905.85     5941.96    100.98 o
  10   6   3     3528.42     3508.14     78.46 o
  12   6   3      459.50      452.12     72.40 o
  14   6   3      782.37      830.32     84.34 o
  16   6   3      556.58      539.88     84.84 o
  18   6   3       77.53       27.34     70.85 o
  20   6   3     5040.27     5075.41    204.66 o
  22   6   3     2868.33     3232.41    143.88 o
  24   6   3        6.97       20.76     78.38 o
  26   6   3      599.52      513.27     93.91 o
 -29   7   3      581.66      441.94    141.04 o
 -27   7   3     3578.89     3732.39    150.74 o
 -25   7   3      693.80      681.11     95.45 o
 -23   7   3     1459.09     1268.48    108.63 o
 -21   7   3     3005.51     2963.48    139.60 o
 -19   7   3     1288.02     1417.60    111.04 o
 -17   7   3       45.18       48.10     51.22 o
 -15   7   3     7039.94     7324.28    132.56 o
 -13   7   3     6232.97     6219.98    116.18 o
 -11   7   3       19.76       44.70     47.00 o
  -9   7   3     6288.13     6213.85    119.61 o
  -7   7   3     6474.15     6439.99    118.06 o
  -5   7   3     3003.86     3145.97     93.07 o
  -3   7   3     3076.61     3222.97     95.56 o
  -1   7   3     7305.43     7728.89    136.62 o
   1   7   3      599.05      568.59     59.57 o
   3   7   3     2517.46     2540.29     88.18 o
   5   7   3     5973.86     6248.30    121.71 o
   7   7   3     6766.81     6962.41    129.42 o
   9   7   3      142.10      157.15     51.53 o
  11   7   3     2183.66     2185.47     84.56 o
  13   7   3     2288.43     2667.42    101.11 o
  15   7   3       38.07       76.80     50.99 o
  17   7   3     3716.71     3629.94    148.63 o
  19   7   3     5494.54     5658.37    201.65 o
  21   7   3       65.50      146.77     91.42 o
  23   7   3      280.22      361.43     98.64 o
  25   7   3     1719.76     1677.70    166.88 o
 -28   8   3      393.66      347.90    102.18 o
 -26   8   3      256.37      393.84    102.53 o
 -24   8   3     2398.89     2310.56    140.88 o
 -22   8   3     1616.69     1609.55    141.38 o
 -20   8   3      330.02      404.78     73.99 o
 -18   8   3     2059.33     2157.04    112.39 o
 -16   8   3      843.19      853.66     81.88 o
 -14   8   3        0.43       -9.49     53.62 o
 -12   8   3     1146.81     1271.41    104.37 o
 -10   8   3     1861.29     2033.17     87.48 o
  -8   8   3     2405.45     2378.95    100.81 o
  -6   8   3       76.83       34.99     62.86 o
  -4   8   3     1073.64     1168.82     94.97 o
  -2   8   3     4068.62     3893.29    134.84 o
   0   8   3       13.16        3.72     62.27 o
   2   8   3     8323.08     7893.39    182.85 o
   4   8   3     5516.52     5728.07    151.13 o
   6   8   3      230.05      194.12     62.84 o
   8   8   3     1424.33     1387.45     87.05 o
  10   8   3     3348.33     3578.57    112.06 o
  12   8   3      122.95       40.96     63.37 o
  14   8   3     3195.11     3164.52    116.96 o
  16   8   3     2426.78     2548.38    105.05 o
  18   8   3      747.36      480.91     75.96 o
  20   8   3      853.20     1046.75     79.66 o
  22   8   3     1942.72     1740.82    140.41 o
 -25   9   3     1002.20     1104.14    145.12 o
 -23   9   3       52.34      -39.65     73.46 o
 -21   9   3     1320.29     1457.25    119.57 o
 -19   9   3     1376.67     1333.69    116.09 o
 -17   9   3      205.79      125.88     86.08 o
 -15   9   3      557.26      547.34     76.97 o
 -13   9   3       21.78      -54.03     66.50 o
 -11   9   3      598.14      430.95     81.24 o
  -9   9   3     2825.55     2999.67    120.38 o
  -7   9   3     3254.33     3234.89    135.42 o
  -5   9   3     2904.10     2466.45    125.76 o
  -3   9   3       56.25        0.90     71.31 o
  -1   9   3      812.61      984.46    112.56 o
   1   9   3      932.08     1320.75    119.41 o
   3   9   3      951.58      907.73    109.35 o
   5   9   3     1778.40     1594.51    112.44 o
   7   9   3     1780.88     2100.12    114.32 o
   9   9   3      503.55      540.87     86.03 o
  11   9   3     1121.80     1071.84     92.55 o
  13   9   3      490.07      389.67    109.67 o
  15   9   3       71.00       18.28     79.34 o
  17   9   3     1250.21     1422.79    115.29 o
  19   9   3      738.95      695.09    105.88 o
 -20  10   3       96.51      136.40    116.11 o
 -18  10   3     1018.33      949.22    143.42 o
 -16  10   3       83.72       40.55    100.49 o
 -14  10   3      396.06      378.01     90.36 o
 -12  10   3      685.08      653.10    107.64 o
 -10  10   3      410.37      476.70    103.44 o
  -8  10   3      186.16      210.89     90.72 o
  -6  10   3        2.50      -80.15     80.15 o
  -4  10   3     1663.80     1701.18    129.86 o
  -2  10   3      657.22      605.83    110.04 o
   0  10   3      536.33      547.54    107.02 o
   2  10   3      195.23      155.65     93.26 o
   4  10   3      233.50      267.71    104.55 o
   6  10   3        0.30      -11.32     91.11 o
   8  10   3      340.15      323.57    101.13 o
  10  10   3      302.98      333.71    105.93 o
  12  10   3       50.49        7.48    121.96 o
  14  10   3       68.08      -47.00    103.35 o
  16  10   3      102.09     -113.02    113.02 o
 -15  11   3       84.36        4.40    102.05 o
 -13  11   3      143.73      105.16    119.51 o
 -11  11   3      167.20      269.49    112.25 o
  -9  11   3      237.57      181.65    109.64 o
  -7  11   3      713.84      405.17    124.79 o
  -5  11   3        6.28      -38.93     95.87 o
  -3  11   3       18.46        6.08     99.28 o
  -1  11   3      344.47      171.19    102.25 o
   1  11   3       47.51      153.30    104.03 o
   3  11   3        6.76      -73.17     95.25 o
   5  11   3        9.12      -56.08     95.62 o
   7  11   3      307.36      187.25    111.74 o
   9  11   3      824.88     1062.72    199.02 o
 -38   0   4      636.33      558.13     98.74 o
 -36   0   4     1928.09     1967.31    186.82 o
 -34   0   4      153.36      193.95    105.68 o
 -32   0   4      332.29      365.28    175.53 o
 -30   0   4     2665.71     2526.99    246.99 o
 -28   0   4      862.48      797.31    108.57 o
 -26   0   4     9318.31     8967.33    240.17 o
 -24   0   4    10065.76     9983.63    274.59 o
 -22   0   4     4824.68     4568.59    190.79 o
 -20   0   4     2830.25     2967.05    152.10 o
 -18   0   4    21790.87    21188.31    382.58 o
 -16   0   4   136705.25   142990.55   1491.86 o
 -14   0   4       13.25      124.70     66.58 o
 -12   0   4     2530.68     2411.46     60.62 o
 -10   0   4    21777.66    20516.26    211.35 o
  -8   0   4    15539.84    14585.43    169.47 o
  -6   0   4    26739.27    27885.71    205.62 o
  -4   0   4   346375.34   357276.72   2127.09 o
  -2   0   4   367236.28   375604.88   2061.92 o
   0   0   4   110025.06   116670.72    799.61 o
   2   0   4     1268.54     1021.97     48.05 o
   4   0   4    11469.94    10602.72    144.29 o
   6   0   4     5764.38     5641.90    102.02 o
   8   0   4    25141.54    23354.82    229.57 o
  10   0   4    21366.06    20657.34    200.79 o
  12   0   4      125.55       95.51     41.48 o
  14   0   4     6258.40     5974.72     88.88 o
  16   0   4    13214.37    12518.93    151.59 o
  18   0   4      475.40      511.97     69.29 o
  20   0   4     2503.02     2457.14    103.68 o
  22   0   4     1092.75     1247.07    116.27 o
  24   0   4     2545.58     2679.72    110.61 o
  26   0   4     1068.74      920.54     85.63 o
  28   0   4     4968.76     4888.74    158.78 o
  30   0   4     1717.63     1937.03    261.68 o
 -37   1   4      357.99      402.35     88.24 o
 -35   1   4     1176.72     1209.23     95.75 o
 -33   1   4     1996.26     2029.00     87.69 o
 -31   1   4     2083.47     1907.99     83.17 o
 -29   1   4        1.34       33.49     58.29 o
 -27   1   4      158.75      186.55     47.04 o
 -25   1   4     9584.63     9595.10    135.88 o
 -23   1   4     1348.42     1473.62     85.82 o
 -21   1   4    11332.75    11029.14    119.08 o
 -19   1   4    27173.30    26105.73    207.64 o
 -17   1   4      171.18      179.13     29.28 o
 -15   1   4    11139.21    10694.14    104.32 o
 -13   1   4     9577.47     8590.66     94.48 o
 -11   1   4     5612.40     5332.36     80.31 o
  -9   1   4    11967.98    11896.94     94.20 o
  -7   1   4      594.47      413.01     28.88 o
  -5   1   4     5516.91     6280.52     59.55 o
  -3   1   4    50260.48    51518.09    260.61 o
  -1   1   4    29864.48    28755.28    155.44 o
   1   1   4    23329.89    22650.69    138.16 o
   3   1   4     2606.94     2800.25     45.37 o
   5   1   4    17912.92    17044.28    115.28 o
   7   1   4    12709.89    12246.80    111.11 o
   9   1   4     1196.16     1337.46     37.80 o
  11   1   4    15008.69    14978.97    127.86 o
  13   1   4    18573.95    18171.22    151.46 o
  15   1   4      853.80      845.86     49.56 o
  17   1   4     2502.96     2623.92     82.20 o
  19   1   4     3056.99     3140.03     91.17 o
  21   1   4     2522.02     2705.52    109.90 o
  23   1   4     1168.20     1175.74     82.28 o
  25   1   4     3721.65     3894.29    123.70 o
  27   1   4     2470.41     2903.49    135.30 o
  29   1   4       52.14       99.02     62.25 o
  31   1   4     1721.95     1981.23    101.61 o
 -36   2   4     1729.29     1740.94    124.94 o
 -34   2   4     1564.57     1767.36     89.95 o
 -32   2   4      668.08      690.56     73.79 o
 -30   2   4     1068.54     1142.93     68.83 o
 -28   2   4     1384.02     1584.50     67.73 o
 -26   2   4      118.65       81.26     44.20 o
 -24   2   4     4021.51     3949.84     91.12 o
 -22   2   4    16007.90    15476.96    178.47 o
 -20   2   4      269.46      298.80     41.82 o
 -18   2   4    10884.46    10717.02    120.52 o
 -16   2   4    12849.29    11852.97    133.90 o
 -14   2   4     9903.02    10377.56    124.35 o
 -12   2   4     6293.85     6027.75     74.86 o
 -10   2   4     7073.48     6073.50     71.70 o
  -8   2   4     1441.55     1378.10     40.62 o
  -6   2   4     4267.62     4084.53     54.21 o
  -4   2   4    14246.01    13612.74    100.38 o
  -2   2   4     4248.94     3832.88     52.91 o
   0   2   4        8.00       24.37     20.15 o
   2   2   4     9063.06     8151.86     79.81 o
   4   2   4     2298.25     2001.63     42.20 o
   6   2   4     3327.57     3519.31     51.47 o
   8   2   4     5361.40     5053.66     64.21 o
  10   2   4    42920.93    42836.89    242.53 o
  12   2   4       18.22       -1.44     30.77 o
  14   2   4     2090.11     2098.83     64.85 o
  16   2   4    10952.74    10977.45    148.62 o
  18   2   4    10821.83    10661.35    150.77 o
  20   2   4      109.23      114.42     51.24 o
  22   2   4      476.65      731.61     88.93 o
  24   2   4      281.88      318.38     92.27 o
  26   2   4      947.49      913.30    100.04 o
  28   2   4     1935.62     1978.66    125.95 o
  30   2   4      852.10      647.49    104.61 o
 -37   3   4       30.99      183.72    134.70 o
 -35   3   4      145.64       67.29     99.40 o
 -33   3   4      698.33      706.91    115.92 o
 -31   3   4     2436.86     2609.18     91.12 o
 -29   3   4      187.68      178.37     53.00 o
 -27   3   4     5844.67     6081.89    150.58 o
 -25   3   4     4446.40     4420.53    105.57 o
 -23   3   4      224.77      267.21     45.61 o
 -21   3   4     4725.47     4746.44     98.31 o
 -19   3   4    10026.08     9389.11    136.93 o
 -17   3   4      607.42      626.09     43.14 o
 -15   3   4       24.90       12.01     27.87 o
 -13   3   4    21969.88    21688.98    157.48 o
 -11   3   4     4162.52     3857.47     75.39 o
  -9   3   4      246.25      191.81     25.82 o
  -7   3   4    10372.36     9520.12     93.74 o
  -5   3   4     1954.96     1824.07     40.33 o
  -3   3   4        2.05       38.61     24.64 o
  -1   3   4     4889.92     4736.93     63.04 o
   1   3   4    15161.14    14004.40    116.44 o
   3   3   4      164.44      190.57     26.23 o
   5   3   4    17124.99    16796.53    192.56 o
   7   3   4      538.35      392.00     33.30 o
   9   3   4     1031.14     1079.27     42.31 o
  11   3   4      105.21       29.61     35.44 o
  13   3   4    18274.21    18138.64    188.58 o
  15   3   4     1308.19     1424.63     84.37 o
  17   3   4     1459.42     1513.88     90.75 o
  19   3   4      169.01      258.02     68.79 o
  21   3   4       21.43      -58.59     58.59 o
  23   3   4     1050.62      942.73     82.56 o
  25   3   4     2452.78     2496.67    114.04 o
  27   3   4       37.67      -61.16     66.30 o
  29   3   4        7.42       16.64     84.99 o
 -36   4   4      512.62      582.71    169.82 o
 -34   4   4      645.98      560.32    102.53 o
 -32   4   4       33.24       58.62     79.62 o
 -30   4   4      674.76      803.50    100.10 o
 -28   4   4     6478.87     6429.78    130.78 o
 -26   4   4      140.72       32.57     53.74 o
 -24   4   4     1750.27     1699.24     75.60 o
 -22   4   4      592.09      624.93     61.22 o
 -20   4   4     1222.94     1332.12     80.56 o
 -18   4   4      181.81      200.30     53.35 o
 -16   4   4     3879.70     3908.13     80.47 o
 -14   4   4     4371.31     4644.08     73.12 o
 -12   4   4     4873.73     5096.04     83.14 o
 -10   4   4     3496.40     3323.30     61.39 o
  -8   4   4      196.16      407.98     32.56 o
  -6   4   4     4040.87     3935.78     63.04 o
  -4   4   4     3405.39     3241.23     57.79 o
  -2   4   4    16890.15    17793.22    144.11 o
   0   4   4      768.30      872.20     37.14 o
   2   4   4       98.08      106.97     31.73 o
   4   4   4     4306.56     4174.77     74.09 o
   6   4   4      111.26      120.25     34.21 o
   8   4   4     7785.01     7429.04     87.17 o
  10   4   4       20.44       43.18     33.75 o
  12   4   4      147.97      239.67     60.00 o
  14   4   4      424.57      384.84     65.05 o
  16   4   4     3892.03     4086.47    134.84 o
  18   4   4     2450.51     2356.38    106.70 o
  20   4   4     2027.98     2034.49    103.72 o
  22   4   4     1847.24     1861.87    112.62 o
  24   4   4       15.45      -20.85     72.63 o
  26   4   4       66.28      -27.96     75.25 o
  28   4   4      372.71      116.21     82.22 o
 -33   5   4      784.85      835.71    132.38 o
 -31   5   4     1096.82     1110.09    170.79 o
 -29   5   4      206.50      130.99     70.96 o
 -27   5   4      382.06      349.63     66.45 o
 -25   5   4      763.94      771.50     76.17 o
 -23   5   4      300.81      328.56     64.35 o
 -21   5   4     1203.13     1225.71     80.43 o
 -19   5   4      398.30      459.04     65.28 o
 -17   5   4     1695.87     1801.82     92.49 o
 -15   5   4        6.91       37.49     48.42 o
 -13   5   4      197.50      234.83     35.29 o
 -11   5   4       63.67       38.33     34.00 o
  -9   5   4        0.96       25.84     29.61 o
  -7   5   4     6633.60     6794.24     89.18 o
  -5   5   4     3954.80     4426.36     70.38 o
  -3   5   4        1.22       67.46     30.30 o
  -1   5   4    17785.35    17820.94    153.70 o
   1   5   4     2286.78     2435.33     62.90 o
   3   5   4     1648.11     1808.92     56.31 o
   5   5   4       53.73      -20.54     38.79 o
   7   5   4      686.23      658.76     51.19 o
   9   5   4      286.23      268.23     38.12 o
  11   5   4      421.57      473.38     66.83 o
  13   5   4     2530.69     2640.15    114.69 o
  15   5   4        0.87      -64.12     64.12 o
  17   5   4      129.15       61.02     73.98 o
  19   5   4      101.03      193.99     78.90 o
  21   5   4      668.30      886.73    112.81 o
  23   5   4       10.93       75.07     78.85 o
  25   5   4      613.16      581.29     94.54 o
  27   5   4      613.44      550.11    100.70 o
 -32   6   4       56.91       96.71    132.87 o
 -30   6   4      103.74      -23.83    100.70 o
 -28   6   4      153.42      154.55     71.77 o
 -26   6   4        2.88        8.61     66.02 o
 -24   6   4      274.06      202.54     75.37 o
 -22   6   4      969.62     1009.42    105.10 o
 -20   6   4      395.10      411.67     71.29 o
 -18   6   4       12.84      -41.58     59.33 o
 -16   6   4        0.53      -12.73     40.43 o
 -14   6   4        5.20        4.10     38.79 o
 -12   6   4     2751.48     2849.48     74.10 o
 -10   6   4      339.18      310.82     44.05 o
  -8   6   4      996.64     1034.18     55.44 o
  -6   6   4      113.02      206.21     43.63 o
  -4   6   4     1283.19     1325.21     54.72 o
  -2   6   4     1981.48     2049.98     64.44 o
   0   6   4       10.39      -29.74     41.35 o
   2   6   4     2164.64     2352.00     99.72 o
   4   6   4       30.05       14.18     46.63 o
   6   6   4     1086.57     1073.62     65.51 o
   8   6   4       23.17       11.99     44.60 o
  10   6   4      488.61      398.34     49.30 o
  12   6   4     1215.08     1200.01     80.79 o
  14   6   4      121.39      107.87     51.41 o
  16   6   4       83.77      -11.47     77.77 o
  18   6   4      215.51      293.49     89.57 o
  20   6   4        0.76      -13.54     76.95 o
  22   6   4       25.77        5.60     81.23 o
  24   6   4       27.70      -12.40     84.98 o
  26   6   4       22.75      -40.66     85.94 o
 -31   7   4        3.70      -52.92    139.99 o
 -29   7   4      311.90      382.49     89.61 o
 -27   7   4       92.29      111.84     83.50 o
 -25   7   4       94.26      -32.16     78.51 o
 -23   7   4        3.68       32.61     77.06 o
 -21   7   4       81.47      215.79     81.62 o
 -19   7   4      179.17      162.65     67.20 o
 -17   7   4        6.85      -50.36     50.36 o
 -15   7   4     1244.24     1275.48     65.56 o
 -13   7   4     1186.38     1206.77     64.85 o
 -11   7   4      277.96      253.05     51.26 o
  -9   7   4     1013.38     1199.99     70.33 o
  -7   7   4       76.27      146.16     50.21 o
  -5   7   4       79.00      114.46     50.52 o
  -3   7   4      710.75      622.33     65.56 o
  -1   7   4     1900.44     2078.84    101.19 o
   1   7   4     1297.47     1326.22     73.60 o
   3   7   4     2402.46     2520.06     90.58 o
   5   7   4       48.14       52.52     55.60 o
   7   7   4     4689.95     4791.16    115.22 o
   9   7   4       26.59       -7.38     52.23 o
  11   7   4      299.72      279.82     65.64 o
  13   7   4      152.94      175.35     61.63 o
  15   7   4      888.37      712.83     68.72 o
  17   7   4      841.36      788.09     70.98 o
  19   7   4      234.88      274.11     97.17 o
  21   7   4       62.05       72.42     91.39 o
  23   7   4      316.38      341.15    111.44 o
 -28   8   4      518.57      432.61    106.66 o
 -26   8   4       88.06      215.45    121.36 o
 -24   8   4      486.44      475.59    101.74 o
 -22   8   4      391.95      306.34     67.06 o
 -20   8   4      158.65      111.91     84.20 o
 -18   8   4       86.02       12.56     64.67 o
 -16   8   4     2599.96     2514.45     95.14 o
 -14   8   4       96.51       93.05     66.39 o
 -12   8   4      424.53      458.48     65.50 o
 -10   8   4     2286.14     2355.72     94.02 o
  -8   8   4      960.28      944.20     80.57 o
  -6   8   4     1676.92     1583.02     94.56 o
  -4   8   4      258.31      410.27     78.66 o
  -2   8   4     6229.90     6098.94    162.68 o
   0   8   4     3337.07     3499.91    131.29 o
   2   8   4     1766.10     1956.45    123.93 o
   4   8   4     3882.31     3768.85    130.68 o
   6   8   4      318.51      204.84     64.14 o
   8   8   4      329.31      309.55     67.89 o
  10   8   4      406.95      294.59     70.00 o
  12   8   4      164.87      165.17     80.07 o
  14   8   4     1383.59     1231.53    104.97 o
  16   8   4      854.45      882.84     88.51 o
  18   8   4      121.79       48.45     69.72 o
  20   8   4       16.23      -40.08     65.67 o
 -25   9   4      501.84      646.39    106.01 o
 -23   9   4        1.70      201.79     90.62 o
 -21   9   4      334.15      393.82    100.91 o
 -19   9   4      450.74      549.20     99.79 o
 -17   9   4      905.23      923.33    104.94 o
 -15   9   4       32.48      -78.41     78.41 o
 -13   9   4      849.69     1090.34     98.39 o
 -11   9   4       38.88       16.24     67.52 o
  -9   9   4        9.69      -12.98     70.02 o
  -7   9   4      114.73      156.01     76.87 o
  -5   9   4       42.16      107.39     76.20 o
  -3   9   4      313.92      447.84     94.04 o
  -1   9   4     3849.70     3614.57    187.41 o
   1   9   4     1139.19     1316.97    128.83 o
   3   9   4     1140.96     1160.30    116.11 o
   5   9   4     1434.89     1655.72    112.98 o
   7   9   4      541.05      633.13     87.13 o
   9   9   4        0.40      -47.92     72.54 o
  11   9   4     2617.82     2356.12    112.45 o
  13   9   4      559.55      553.65    122.10 o
  15   9   4      244.83      264.90     95.21 o
  17   9   4       33.15      226.36     93.52 o
 -20  10   4       19.09       -0.82    114.01 o
 -18  10   4      395.66      200.12    147.55 o
 -16  10   4      814.06      849.34    100.55 o
 -14  10   4      388.96      274.48    102.78 o
 -12  10   4        3.39       61.68     92.52 o
 -10  10   4     2033.98     1997.55    168.70 o
  -8  10   4     2877.72     2668.36    147.98 o
  -6  10   4      352.32      223.11    135.92 o
  -4  10   4     3573.40     3460.88    162.42 o
  -2  10   4      884.45     1030.06    123.12 o
   0  10   4      249.61      255.47     98.88 o
   2  10   4     2557.74     2646.58    239.55 o
   4  10   4      466.02      516.47    108.16 o
   6  10   4        4.83      -24.06     86.81 o
   8  10   4      348.65      362.36    115.54 o
  10  10   4     1256.95     1227.61    113.65 o
  12  10   4      243.14      -80.89    100.31 o
  14  10   4        4.48       14.35    118.37 o
 -15  11   4       43.80       49.70    114.53 o
 -13  11   4     1209.57      958.41    158.22 o
 -11  11   4     1004.19      996.59    137.90 o
  -9  11   4        7.21       48.90    105.18 o
  -7  11   4     1568.47     1687.07    149.53 o
  -5  11   4     1956.13     2260.54    178.55 o
  -3  11   4     1071.83      767.67    125.30 o
  -1  11   4     1925.45     1971.84    155.78 o
   1  11   4      571.10      556.44    119.62 o
   3  11   4        6.75      163.63    105.03 o
   5  11   4      633.71      571.36    117.29 o
   7  11   4      414.30      377.15    140.29 o
 -37   1   5      759.27      730.37     81.19 o
 -35   1   5      147.34       45.10     60.50 o
 -33   1   5     1607.79     1560.91     86.60 o
 -31   1   5      301.89      235.06     57.10 o
 -29   1   5     1526.38     1471.17     85.95 o
 -27   1   5      157.72      151.49     52.79 o
 -25   1   5      107.61       59.49     42.14 o
 -23   1   5      726.49      676.13     53.30 o
 -21   1   5     1062.48      992.54     55.46 o
 -19   1   5      559.41      541.91     44.58 o
 -17   1   5     6742.43     7812.21    131.81 o
 -15   1   5     4197.75     4362.76     83.56 o
 -13   1   5     3614.64     4146.15     65.64 o
 -11   1   5     4195.65     4155.24     59.44 o
  -9   1   5       25.86       53.25     26.44 o
  -7   1   5     9055.15     8863.71     83.65 o
  -5   1   5    35079.88    37160.39    200.55 o
  -3   1   5    33638.63    36086.55    204.47 o
  -1   1   5    20780.91    21935.91    139.55 o
   1   1   5     7054.96     7257.04     74.23 o
   3   1   5     1788.77     1600.21     38.54 o
   5   1   5     2055.68     2358.90     55.40 o
   7   1   5     6251.47     6302.79     80.27 o
   9   1   5     3915.53     3963.57     71.83 o
  11   1   5      348.38      454.59     35.58 o
  13   1   5      422.55      445.44     35.29 o
  15   1   5       43.79       43.13     29.23 o
  17   1   5      256.02      281.13     41.31 o
  19   1   5     1486.37     1605.70     69.86 o
  21   1   5      129.56      131.78     41.00 o
  23   1   5       14.87      -35.03     48.99 o
  25   1   5     1197.34     1052.34     90.94 o
  27   1   5        8.40      -24.53     59.13 o
  29   1   5       28.85       12.96     61.92 o
 -38   2   5       65.91      -77.38    143.94 o
 -36   2   5      472.50      612.24     82.44 o
 -34   2   5      198.72       97.63     67.67 o
 -32   2   5      418.73      436.61     79.77 o
 -30   2   5       11.00       38.39     62.17 o
 -28   2   5      870.02      814.56     83.83 o
 -26   2   5      382.25      352.76     57.15 o
 -24   2   5     1062.46     1071.61     73.20 o
 -22   2   5     3902.15     3724.21     95.31 o
 -20   2   5      919.32     1011.62     62.06 o
 -18   2   5     3220.30     3164.11     79.44 o
 -16   2   5      731.04      739.23     40.26 o
 -14   2   5     3336.50     3778.75     62.14 o
 -12   2   5      193.37      176.33     25.53 o
 -10   2   5      450.68      593.89     33.69 o
  -8   2   5     4791.83     4462.53     61.96 o
  -6   2   5     6378.79     6754.50     74.36 o
  -4   2   5     3532.48     3079.38     51.01 o
  -2   2   5      823.89      789.44     37.34 o
   0   2   5     2393.49     2715.82     49.40 o
   2   2   5     5360.63     5171.20     67.02 o
   4   2   5     8671.17     8257.32     82.33 o
   6   2   5      217.31      137.46     25.18 o
   8   2   5     1396.00     1371.90     39.01 o
  10   2   5     4115.20     4032.23     60.55 o
  12   2   5     3537.46     3621.24     79.44 o
  14   2   5     2065.81     2108.81     75.58 o
  16   2   5     4258.49     4348.25    120.56 o
  18   2   5     1189.87     1410.58     86.13 o
  20   2   5       20.59       73.86     59.97 o
  22   2   5       85.13       86.04     63.42 o
  24   2   5      901.43      984.64     90.45 o
  26   2   5      291.78      221.84    105.55 o
  28   2   5      172.62       15.74     88.62 o
 -37   3   5      811.21      987.36    148.20 o
 -35   3   5       61.91      160.86     92.70 o
 -33   3   5      605.25      573.50     66.13 o
 -31   3   5      905.70      894.43     71.80 o
 -29   3   5       55.07       64.92     56.89 o
 -27   3   5     1371.75     1381.70     77.68 o
 -25   3   5    24033.71    23273.01    264.43 o
 -23   3   5      515.85      498.12     60.29 o
 -21   3   5     2071.13     2015.51     76.49 o
 -19   3   5     8120.72     8349.06    132.06 o
 -17   3   5      459.57      435.44     39.89 o
 -15   3   5     2244.73     2229.12     65.98 o
 -13   3   5     5786.10     5767.53     76.31 o
 -11   3   5     6829.03     7161.07     90.20 o
  -9   3   5      606.65      629.22     33.24 o
  -7   3   5     1079.99     1019.23     37.70 o
  -5   3   5     2209.07     1822.20     45.90 o
  -3   3   5    22243.78    23748.00    168.36 o
  -1   3   5    10444.71    10019.08     92.20 o
   1   3   5    11464.38    11399.03    100.30 o
   3   3   5       46.80       38.27     25.95 o
   5   3   5    14786.63    15351.01    137.62 o
   7   3   5    31838.85    32283.99    233.79 o
   9   3   5       39.72       16.83     28.11 o
  11   3   5     4236.78     4300.54     93.62 o
  13   3   5     1279.05     1330.26     89.77 o
  15   3   5     3269.62     3370.79    122.24 o
  17   3   5      756.29      858.77     86.03 o
  19   3   5     1944.74     1997.03    107.37 o
  21   3   5       58.90        3.60     69.20 o
  23   3   5      212.80      121.69     71.18 o
  25   3   5      316.98      289.84     81.80 o
  27   3   5      860.65      831.83     99.07 o
 -36   4   5      215.33      252.74     95.99 o
 -34   4   5      717.75      866.31    116.50 o
 -32   4   5        3.01       37.97     68.14 o
 -30   4   5     1987.61     2140.41    106.15 o
 -28   4   5      168.39       91.88     59.61 o
 -26   4   5      100.28      146.49     60.76 o
 -24   4   5     3582.43     3413.12    111.33 o
 -22   4   5    15481.29    15452.70    211.83 o
 -20   4   5      273.93      393.46     62.15 o
 -18   4   5     4266.01     4243.67    125.69 o
 -16   4   5     4030.98     3972.60     71.91 o
 -14   4   5     3077.17     2922.61     64.89 o
 -12   4   5     2233.93     2397.39     62.30 o
 -10   4   5      255.65      135.08     31.76 o
  -8   4   5      688.29      528.31     35.63 o
  -6   4   5     1200.86     1336.51     64.25 o
  -4   4   5    14196.81    14487.61    134.79 o
  -2   4   5    28293.78    28161.44    204.49 o
   0   4   5      904.66      776.55     40.48 o
   2   4   5    10034.95     9917.31    107.03 o
   4   4   5    33239.64    33595.91    240.73 o
   6   4   5     6142.39     6565.61    101.16 o
   8   4   5      909.99      855.75     48.61 o
  10   4   5    12458.04    11988.11    157.65 o
  12   4   5      852.32      828.12     85.14 o
  14   4   5     2160.88     2443.64    114.58 o
  16   4   5       37.91       44.06     77.55 o
  18   4   5      533.77      604.79     89.77 o
  20   4   5      239.18      225.08     80.32 o
  22   4   5     2503.56     2336.75    127.87 o
  24   4   5      528.27      418.60     88.02 o
  26   4   5      395.84      331.19     93.43 o
 -35   5   5      140.47     -108.34    119.43 o
 -33   5   5      519.53      572.46    119.77 o
 -31   5   5     1395.27     1389.95    133.26 o
 -29   5   5     1505.25     1677.52     97.18 o
 -27   5   5     3178.19     3327.17    120.91 o
 -25   5   5     2063.40     2088.30    115.83 o
 -23   5   5     4137.77     4120.53    140.33 o
 -21   5   5       45.84       69.83     64.38 o
 -19   5   5     8224.59     8181.20    204.61 o
 -17   5   5     5285.14     4877.97    124.29 o
 -15   5   5     2645.33     2773.96     67.02 o
 -13   5   5     9627.25     9722.40    122.67 o
 -11   5   5     9959.42     9940.17    140.04 o
  -9   5   5       68.19       66.02     41.19 o
  -7   5   5    13889.54    13821.61    128.61 o
  -5   5   5    19877.29    20545.13    169.72 o
  -3   5   5      207.17      204.28     39.86 o
  -1   5   5     3594.94     3553.23     75.47 o
   1   5   5     8397.44     7622.28    108.67 o
   3   5   5      477.57      557.65     61.87 o
   5   5   5    12452.80    12516.71    158.22 o
   7   5   5    11323.42    11238.53    150.65 o
   9   5   5      213.72      281.90     47.95 o
  11   5   5     1417.45     1594.78     63.91 o
  13   5   5     2308.44     2423.67     83.11 o
  15   5   5      211.40      180.67     82.13 o
  17   5   5     1460.65     1125.60    104.73 o
  19   5   5     2412.97     2118.93    168.69 o
  21   5   5     2802.55     2792.38    191.59 o
  23   5   5      928.55      785.69    120.72 o
  25   5   5     1373.96     1384.61    119.96 o
 -32   6   5      195.61       48.85    113.40 o
 -30   6   5      630.47      615.00     87.97 o
 -28   6   5     4266.73     4162.92    139.90 o
 -26   6   5      277.15      262.99     78.15 o
 -24   6   5       54.14       93.17     70.17 o
 -22   6   5     1768.24     1869.20    109.87 o
 -20   6   5      494.91      383.09     92.41 o
 -18   6   5       11.39      -47.12     47.12 o
 -16   6   5     9347.88     9403.41    158.13 o
 -14   6   5    13386.02    13531.46    156.57 o
 -12   6   5     1439.62     1573.15     64.98 o
 -10   6   5    13941.65    13990.17    162.62 o
  -8   6   5     8180.51     8318.41    122.40 o
  -6   6   5       88.33      107.64     48.61 o
  -4   6   5    16200.08    16024.19    170.28 o
  -2   6   5     4065.08     3997.36     98.37 o
   0   6   5     5307.09     5414.95    117.09 o
   2   6   5     3542.06     3478.03     94.01 o
   4   6   5    13815.19    13731.73    225.07 o
   6   6   5      342.36      302.66     54.56 o
   8   6   5      355.68      427.11     71.14 o
  10   6   5     2075.39     2227.67     82.00 o
  12   6   5     5337.38     5479.12    131.59 o
  14   6   5       88.00      120.97     55.75 o
  16   6   5      885.37      949.32     69.09 o
  18   6   5     1843.62     1679.63    127.69 o
  20   6   5        1.01      -80.41     83.48 o
  22   6   5     3302.78     3261.75    170.31 o
  24   6   5     2011.12     1961.17    217.14 o
 -31   7   5     1287.89     1372.66    122.58 o
 -29   7   5       11.82      -64.74     80.62 o
 -27   7   5      819.68      701.46    100.91 o
 -25   7   5     1644.95     2029.65    129.98 o
 -23   7   5      497.71      521.51     90.83 o
 -21   7   5       25.33       83.43     54.46 o
 -19   7   5     1807.45     1842.31     87.00 o
 -17   7   5     2007.81     2064.28     90.88 o
 -15   7   5      423.47      431.28     57.55 o
 -13   7   5     7139.33     7323.95    122.21 o
 -11   7   5     7321.47     7139.33    126.03 o
  -9   7   5      475.98      570.06     61.07 o
  -7   7   5     9783.32     9608.41    148.27 o
  -5   7   5     6418.16     6265.69    154.71 o
  -3   7   5     2860.24     2947.77    126.75 o
  -1   7   5     5436.08     5305.35    136.07 o
   1   7   5      336.60      415.05     64.05 o
   3   7   5      106.46      146.99     61.04 o
   5   7   5      294.95      211.14     62.62 o
   7   7   5     3747.82     4021.36    117.50 o
   9   7   5     5440.35     5234.22    121.74 o
  11   7   5      655.43      605.14     78.78 o
  13   7   5      964.88     1171.94     88.42 o
  15   7   5     2788.38     2756.49    124.82 o
  17   7   5        3.29       18.91     61.70 o
  19   7   5     2072.41     2099.98    113.09 o
  21   7   5     1326.14     1393.34     87.22 o
 -28   8   5      232.59      232.46    105.52 o
 -26   8   5      280.55      221.34     66.00 o
 -24   8   5     2033.86     1937.21     98.59 o
 -22   8   5     3048.25     2836.85    139.67 o
 -20   8   5     1722.58     1631.15    100.10 o
 -18   8   5       74.96      -71.83     71.83 o
 -16   8   5     1708.09     1930.11     97.51 o
 -14   8   5      757.63      864.82     77.97 o
 -12   8   5      391.23      441.35     69.25 o
 -10   8   5     6560.55     6654.62    205.09 o
  -8   8   5     5493.29     5351.02    144.44 o
  -6   8   5      398.61      349.26     78.62 o
  -4   8   5      917.88      969.49     93.98 o
  -2   8   5       71.35      126.72     71.06 o
   0   8   5     4554.72     4016.78    208.09 o
   2   8   5     2809.44     2800.20    180.41 o
   4   8   5     4247.97     4310.61    144.95 o
   6   8   5     1760.14     1887.77     98.31 o
   8   8   5      256.56      176.19     67.36 o
  10   8   5     2329.51     2416.78    122.40 o
  12   8   5     1959.53     2039.23    140.30 o
  14   8   5       14.56      -74.73     74.73 o
  16   8   5     2660.72     2891.17    167.94 o
  18   8   5     1435.63     1414.91    115.04 o
  20   8   5        8.95       69.77    104.03 o
 -25   9   5     1044.98      977.16    115.10 o
 -23   9   5       29.79       27.75     94.71 o
 -21   9   5      320.94      347.92    102.67 o
 -19   9   5     1076.32     1094.90    115.64 o
 -17   9   5      677.34      662.07    103.31 o
 -15   9   5      730.26      749.48    106.93 o
 -13   9   5     1202.42     1201.21    102.56 o
 -11   9   5     1375.70     1365.10    116.11 o
  -9   9   5      121.38      151.41     77.34 o
  -7   9   5     1601.91     1716.48    117.15 o
  -5   9   5       92.02      125.24     77.60 o
  -3   9   5        1.10       10.07     83.02 o
  -1   9   5      370.13      315.72     91.23 o
   1   9   5     1268.66     1212.07    122.30 o
   3   9   5      152.66      215.31     94.33 o
   5   9   5        8.23      -82.84     82.84 o
   7   9   5     1422.64     1583.57    112.30 o
   9   9   5       73.84      102.81     96.35 o
  11   9   5        1.93      167.33     98.95 o
  13   9   5     1052.42     1039.81    117.18 o
  15   9   5     1224.87     1285.17    125.11 o
  17   9   5      223.39      122.47    101.63 o
 -20  10   5       16.07      -11.41    113.76 o
 -18  10   5      622.89      826.61    142.69 o
 -16  10   5       83.30       -2.51     87.87 o
 -14  10   5      115.12       96.21    104.91 o
 -12  10   5      166.56      208.51    100.05 o
 -10  10   5      742.25      505.52    104.35 o
  -8  10   5      311.10      169.51     95.76 o
  -6  10   5      197.43      207.24     93.69 o
  -4  10   5      410.73      387.18    104.25 o
  -2  10   5      122.57      137.67     99.88 o
   0  10   5      669.65      474.95    108.59 o
   2  10   5      422.34      193.07    101.18 o
   4  10   5     1613.47     1682.81    136.11 o
   6  10   5      785.58      580.49    145.87 o
   8  10   5      112.31      -18.88    102.36 o
  10  10   5      115.54      145.18    119.08 o
  12  10   5      442.69      391.09    135.55 o
 -13  11   5      110.46      227.97    133.72 o
 -11  11   5        1.72      -64.36    103.24 o
  -9  11   5       18.05      120.53    114.82 o
  -7  11   5       13.64      -12.08    102.22 o
  -5  11   5      244.87      139.87    106.48 o
  -3  11   5       83.92       38.89    101.30 o
  -1  11   5        1.13       37.28    102.54 o
   1  11   5      203.99      226.09    110.33 o
   3  11   5       92.79     -101.09    101.09 o
   5  11   5      151.12     -116.34    116.34 o
 -38   0   6        4.32       28.30     90.47 o
 -36   0   6     2175.30     2253.83    152.42 o
 -34   0   6     1915.82     1858.79    100.63 o
 -32   0   6      614.31      474.94     69.58 o
 -30   0   6      330.67      308.66     74.67 o
 -28   0   6     4041.26     4315.70    119.66 o
 -26   0   6     3604.19     3787.93    110.79 o
 -24   0   6       41.19       45.47     39.77 o
 -22   0   6     4655.90     4364.54     96.49 o
 -20   0   6     1585.21     1459.78     65.31 o
 -18   0   6     8890.80     9455.46    143.82 o
 -16   0   6    14400.97    13168.82    172.73 o
 -14   0   6    43809.98    44436.49    420.90 o
 -12   0   6     1112.14     1276.93     58.72 o
 -10   0   6     5406.22     5250.39    100.92 o
  -8   0   6    27969.76    26320.67    328.83 o
  -6   0   6      895.53      889.33     64.08 o
  -4   0   6    18008.61    17845.72    184.60 o
  -2   0   6    53207.20    54253.38    389.63 o
   0   0   6      632.05     1032.85     61.72 o
   2   0   6    11321.94    11545.86    168.56 o
   4   0   6     5028.29     4538.95     98.20 o
   6   0   6       66.85        3.68     40.40 o
   8   0   6     1425.37     1519.14    108.34 o
  10   0   6     3457.00     3011.55    106.97 o
  12   0   6      938.56      770.11     73.00 o
  14   0   6      741.66      788.15     73.54 o
  16   0   6     1884.48     1940.48     98.42 o
  18   0   6     3745.38     3846.86    141.15 o
  20   0   6        6.42      -15.09     71.94 o
  22   0   6       59.95       51.66    122.73 o
  24   0   6     2800.31     3273.56    189.29 o
  26   0   6     1792.07     1915.63    169.53 o
  28   0   6      702.39      668.59    144.10 o
 -37   1   6      834.06      795.26     98.88 o
 -35   1   6      102.80       69.34     76.77 o
 -33   1   6      177.99      251.04     68.53 o
 -31   1   6      577.53      671.87     72.33 o
 -29   1   6     1606.52     1814.47     87.34 o
 -27   1   6      443.16      480.78     69.61 o
 -25   1   6     4726.55     4623.38    100.29 o
 -23   1   6     8708.14     8774.36    131.89 o
 -21   1   6      109.36      103.90     35.49 o
 -19   1   6    18311.30    18543.86    153.90 o
 -17   1   6     6822.12     5902.07     78.03 o
 -15   1   6     8773.30     9237.20     97.08 o
 -13   1   6     2538.20     2254.56     58.70 o
 -11   1   6    31015.38    30760.93    204.50 o
  -9   1   6     4203.73     4158.50     68.73 o
  -7   1   6    22820.99    22502.18    162.51 o
  -5   1   6    42479.14    43090.10    228.96 o
  -3   1   6    32815.95    34529.01    206.71 o
  -1   1   6     6574.38     6648.52     73.68 o
   1   1   6    29702.98    28202.13    187.31 o
   3   1   6     1137.24     1009.83     42.22 o
   5   1   6     5985.63     5753.13     83.12 o
   7   1   6    10130.89     9631.15    112.57 o
   9   1   6     5567.05     5578.26     98.03 o
  11   1   6     2266.46     2430.72     78.64 o
  13   1   6     2370.95     2223.76     69.70 o
  15   1   6     2899.98     2889.44     78.00 o
  17   1   6      314.67      298.88     54.45 o
  19   1   6      632.74      819.90     75.08 o
  21   1   6     3187.23     3237.58    100.41 o
  23   1   6     1044.15      801.02     78.00 o
  25   1   6     1087.35      989.16     96.68 o
  27   1   6     1549.89     1850.82    107.66 o
 -38   2   6       27.28       41.86     80.22 o
 -36   2   6      634.00      665.05     84.88 o
 -34   2   6     2414.79     2380.04    113.98 o
 -32   2   6      477.49      547.81     85.56 o
 -30   2   6      546.42      566.43     64.45 o
 -28   2   6     2453.84     2463.50    100.85 o
 -26   2   6     1880.54     1889.82     82.51 o
 -24   2   6     1249.34     1219.06     71.19 o
 -22   2   6     6491.97     6069.90    122.38 o
 -20   2   6     5236.84     4826.73    114.52 o
 -18   2   6      732.31      788.69     46.40 o
 -16   2   6    16579.85    16873.33    147.62 o
 -14   2   6     2825.01     2419.10     53.88 o
 -12   2   6     1825.20     1974.79     53.74 o
 -10   2   6     3622.26     3114.55     62.54 o
  -8   2   6    24237.57    23714.50    158.45 o
  -6   2   6     9746.74    10132.50    101.39 o
  -4   2   6    21210.49    21892.14    148.20 o
  -2   2   6    17935.69    17848.11    141.85 o
   0   2   6      104.14       54.53     25.66 o
   2   2   6     7733.57     7530.40     87.62 o
   4   2   6    10387.60     9618.75    101.13 o
   6   2   6     4878.19     4459.39     71.61 o
   8   2   6     4834.33     4905.63     79.69 o
  10   2   6    10508.31    10841.16    128.40 o
  12   2   6    10698.30    10206.23    125.03 o
  14   2   6       61.46       64.31     38.82 o
  16   2   6     3225.81     3376.92     90.49 o
  18   2   6     7222.18     7166.06    124.55 o
  20   2   6      770.88      781.51     60.52 o
  22   2   6     1004.53      928.43     68.42 o
  24   2   6     1590.41     1661.03     81.93 o
  26   2   6      326.18      244.57     74.44 o
 -37   3   6      867.27      754.66    125.51 o
 -35   3   6      414.11      230.86     75.28 o
 -33   3   6      433.53      437.98     83.58 o
 -31   3   6     5622.25     5410.24    155.59 o
 -29   3   6      133.45      121.02     62.01 o
 -27   3   6     3481.27     3204.73    111.60 o
 -25   3   6    13171.20    12832.88    198.10 o
 -23   3   6     2927.48     2883.09    114.14 o
 -21   3   6        1.49        9.67     54.77 o
 -19   3   6     2965.32     2873.17     88.86 o
 -17   3   6    12476.31    12532.04    131.53 o
 -15   3   6      372.53      480.76     37.59 o
 -13   3   6     2456.33     2495.79     72.46 o
 -11   3   6     4931.41     4765.47     73.93 o
  -9   3   6        6.97       12.05     25.52 o
  -7   3   6     4424.26     4455.97     66.97 o
  -5   3   6    12065.46    11999.94    115.70 o
  -3   3   6       36.12      -24.62     24.62 o
  -1   3   6       12.72       48.08     27.57 o
   1   3   6    13515.64    13279.76    120.07 o
   3   3   6    21251.33    21862.96    173.50 o
   5   3   6      531.06      741.84     46.78 o
   7   3   6     2094.50     1854.78     61.24 o
   9   3   6     3745.62     3819.04     85.66 o
  11   3   6     1044.70     1123.44     79.45 o
  13   3   6     3084.17     3063.51     89.29 o
  15   3   6     7566.93     7361.18    129.59 o
  17   3   6      694.84      653.13     56.65 o
  19   3   6      253.32      380.95     51.48 o
  21   3   6     1600.36     1638.03     86.12 o
  23   3   6      110.06       51.81     53.98 o
  25   3   6      935.05      967.73     82.56 o
  27   3   6      923.53      985.14     90.16 o
 -36   4   6       72.50      165.99     92.25 o
 -34   4   6     1352.72     1351.26     94.81 o
 -32   4   6     1358.40     1069.07     97.73 o
 -30   4   6      373.83      396.25     75.98 o
 -28   4   6       56.58      115.29     64.64 o
 -26   4   6      226.63      150.44     64.19 o
 -24   4   6     1855.26     2021.82    144.98 o
 -22   4   6     1818.58     1841.15     97.22 o
 -20   4   6       51.46      118.66     60.20 o
 -18   4   6      246.69      179.68     38.25 o
 -16   4   6      345.85      253.16     39.56 o
 -14   4   6     1500.48     1435.65     56.93 o
 -12   4   6     2972.48     3240.04     76.32 o
 -10   4   6     9062.81     9498.85    106.89 o
  -8   4   6     1185.85     1245.37     48.72 o
  -6   4   6      704.98      711.53     41.71 o
  -4   4   6      939.24     1043.47     47.24 o
  -2   4   6      142.80       75.85     33.78 o
   0   4   6     9097.27     9551.61    115.02 o
   2   4   6      779.92      859.42     49.22 o
   4   4   6     3176.17     3186.56     89.92 o
   6   4   6     1526.28     1644.62     94.70 o
   8   4   6        8.82      -38.76     41.25 o
  10   4   6    11896.02    11393.08    161.86 o
  12   4   6       24.80       75.90     67.34 o
  14   4   6      531.41      438.70     74.97 o
  16   4   6     2171.62     2293.74     87.93 o
  18   4   6     3192.28     3117.21    120.88 o
  20   4   6       10.87       82.30     59.33 o
  22   4   6     1272.36     1121.20    112.68 o
  24   4   6       23.11       99.12     85.65 o
  26   4   6        0.98      -60.32     91.47 o
 -35   5   6       53.26       48.12    114.50 o
 -33   5   6      136.09       73.11     73.88 o
 -31   5   6      668.00      682.36     83.07 o
 -29   5   6      110.37       87.51     68.94 o
 -27   5   6       13.51      -67.27     67.27 o
 -25   5   6     3624.58     3291.23    137.27 o
 -23   5   6        3.30      -25.51     71.83 o
 -21   5   6     1384.44     1539.09    114.54 o
 -19   5   6     5942.28     5995.18    152.50 o
 -17   5   6       23.83       13.23     56.73 o
 -15   5   6        0.32       -4.31     41.39 o
 -13   5   6      298.14      256.55     46.35 o
 -11   5   6       18.48       81.99     43.33 o
  -9   5   6     1157.61     1151.10     60.65 o
  -7   5   6      175.47      143.75     38.78 o
  -5   5   6       41.50       56.04     37.27 o
  -3   5   6      484.94      455.22     47.10 o
  -1   5   6     1077.51     1125.78     67.06 o
   1   5   6       44.97       52.55     46.93 o
   3   5   6      264.58      219.34     49.98 o
   5   5   6       44.91       -4.77     46.45 o
   7   5   6      265.58      167.99     50.85 o
   9   5   6     6037.03     6092.72    124.69 o
  11   5   6     2847.38     2855.42     92.31 o
  13   5   6     2313.80     2406.13    100.95 o
  15   5   6      427.88      455.21     65.02 o
  17   5   6     1370.76     1307.66     91.28 o
  19   5   6       36.45      113.35     53.75 o
  21   5   6      315.26      239.98     67.58 o
  23   5   6       22.01       51.21     89.49 o
 -32   6   6      199.47      -46.51    102.77 o
 -30   6   6      561.98      412.16     84.11 o
 -28   6   6      601.99      701.92     91.82 o
 -26   6   6        1.63      -27.49     72.68 o
 -24   6   6       93.01       19.25     76.75 o
 -22   6   6        0.19      -18.68     78.25 o
 -20   6   6      563.23      623.36     66.93 o
 -18   6   6      795.85      891.65     63.92 o
 -16   6   6      849.70      835.44     62.35 o
 -14   6   6      217.87      282.15     51.83 o
 -12   6   6       10.70       25.09     46.16 o
 -10   6   6       80.86      115.76     48.95 o
  -8   6   6      516.46      552.58     56.91 o
  -6   6   6      151.01       76.41     55.49 o
  -4   6   6      124.86       78.73     56.56 o
  -2   6   6       12.34      -29.39     49.20 o
   0   6   6      201.57      192.94     54.85 o
   2   6   6     3998.82     4010.25    109.56 o
   4   6   6        6.25      -52.26     52.26 o
   6   6   6     2188.08     2194.52     97.52 o
   8   6   6     1741.69     1726.87    116.63 o
  10   6   6        6.76      -49.80     52.65 o
  12   6   6      568.32      460.64     72.01 o
  14   6   6     1519.79     1569.52     96.68 o
  16   6   6      504.52      654.59     75.77 o
  18   6   6      807.75      766.70     76.41 o
  20   6   6     1115.10      943.44     86.84 o
  22   6   6      526.71      435.12     72.24 o
 -31   7   6      401.94      402.36    100.91 o
 -29   7   6       39.45       26.89     89.88 o
 -27   7   6        0.11      -69.09     98.17 o
 -25   7   6      288.95      192.01     58.85 o
 -23   7   6      256.18      196.96     62.28 o
 -21   7   6       65.74       56.32     61.40 o
 -19   7   6      133.87      100.09     62.74 o
 -17   7   6       25.49       41.03     56.70 o
 -15   7   6      257.78      212.43     61.27 o
 -13   7   6      341.69      234.77     62.31 o
 -11   7   6       93.97       42.34     52.85 o
  -9   7   6      508.81      455.68     64.12 o
  -7   7   6       47.68        7.76     61.52 o
  -5   7   6     2612.03     2887.42    154.73 o
  -3   7   6      997.91     1300.46    101.69 o
  -1   7   6      698.98      832.36     79.32 o
   1   7   6        2.92       42.11     59.39 o
   3   7   6        0.80      -58.30     58.30 o
   5   7   6      790.64      849.72     99.16 o
   7   7   6      101.24       17.02     58.63 o
   9   7   6     2458.57     2426.58    106.55 o
  11   7   6      349.45      364.19     85.09 o
  13   7   6     1069.71      746.99     99.63 o
  15   7   6       73.21       61.27     78.25 o
  17   7   6        5.67        2.27     75.91 o
  19   7   6      155.70      164.05     82.44 o
  21   7   6      295.37      191.17    108.54 o
 -28   8   6     1094.69     1193.22    105.67 o
 -26   8   6       21.86      -42.78     68.60 o
 -24   8   6        0.14       20.97     72.75 o
 -22   8   6      220.56      370.42     83.66 o
 -20   8   6       13.21       28.16     73.67 o
 -18   8   6       84.99      -10.51     58.97 o
 -16   8   6      982.15     1086.62     85.18 o
 -14   8   6      247.61      212.57     66.93 o
 -12   8   6      174.35      114.85     64.21 o
 -10   8   6      483.90      465.84     71.85 o
  -8   8   6       24.63       52.77     69.55 o
  -6   8   6       23.45       54.93     70.38 o
  -4   8   6       99.04       61.93     77.91 o
  -2   8   6      699.00      656.21     95.56 o
   0   8   6      159.22      124.39     81.69 o
   2   8   6      261.09      326.22    126.10 o
   4   8   6     4785.67     4777.92    197.13 o
   6   8   6      932.13      962.93     88.81 o
   8   8   6        0.84       -6.49     68.63 o
  10   8   6      152.85      214.55     76.12 o
  12   8   6       27.98        5.19     83.59 o
  14   8   6        7.65      -65.26     83.15 o
  16   8   6      529.98      478.30    125.74 o
  18   8   6      488.41      445.64    109.09 o
 -25   9   6      686.95      763.39    115.99 o
 -23   9   6      637.38      507.37    105.54 o
 -21   9   6      251.01      132.41     92.85 o
 -19   9   6      585.64      740.56    171.15 o
 -17   9   6     1302.61     1573.76    188.12 o
 -15   9   6       70.92       71.00     79.74 o
 -13   9   6      663.16      669.06    102.69 o
 -11   9   6     2015.30     1817.14    126.72 o
  -9   9   6      267.51      229.74     87.84 o
  -7   9   6       78.98      136.57     79.53 o
  -5   9   6      118.55       91.98     85.51 o
  -3   9   6      284.57      151.16     86.21 o
  -1   9   6     1147.07     1031.86    112.14 o
   1   9   6     1226.99     1105.39    121.42 o
   3   9   6     1982.00     1950.84    139.92 o
   5   9   6       10.09      -61.81     89.99 o
   7   9   6     4249.39     4200.90    188.14 o
   9   9   6      788.96      868.01    101.98 o
  11   9   6       37.55       22.42    180.37 o
  13   9   6      963.33      976.59    131.28 o
  15   9   6      269.54      221.79    113.78 o
 -20  10   6      663.33      698.18    145.30 o
 -18  10   6      129.62      120.23     98.27 o
 -16  10   6      906.97      895.79    141.05 o
 -14  10   6     1159.42     1439.11    152.74 o
 -12  10   6      340.91      176.02    133.91 o
 -10  10   6     1204.39     1037.92    137.78 o
  -8  10   6     2243.53     2097.55    144.51 o
  -6  10   6       37.35       10.69     92.02 o
  -4  10   6        3.53      143.83     95.51 o
  -2  10   6     1550.16     1515.42    137.53 o
   0  10   6      229.91      216.99    101.35 o
   2  10   6       27.91       98.06    100.33 o
   4  10   6      968.26     1061.86    130.79 o
   6  10   6      668.23      849.45    139.14 o
   8  10   6      150.70      121.30    112.05 o
  10  10   6      996.83      933.53    134.30 o
 -13  11   6      954.19      587.92    333.08 o
 -11  11   6      504.91      583.50    152.30 o
  -9  11   6       32.74       70.78    109.90 o
  -7  11   6     1042.49      899.46    135.68 o
  -5  11   6     1586.96     1653.35    153.83 o
  -3  11   6      281.42      287.86    111.88 o
  -1  11   6      659.90      444.80    118.72 o
   1  11   6      775.14      815.97    134.67 o
 -37   1   7        9.66       79.96     56.69 o
 -35   1   7      393.96      402.10     63.64 o
 -33   1   7        0.54        8.72     56.05 o
 -31   1   7      392.96      443.26     57.75 o
 -29   1   7      397.19      498.85     45.90 o
 -27   1   7      102.50      134.21     42.31 o
 -25   1   7     3468.28     3561.86     84.26 o
 -23   1   7      399.19      380.43     40.06 o
 -21   1   7     1112.88     1157.01     51.83 o
 -19   1   7     4108.81     4323.54     83.12 o
 -17   1   7      901.02      829.50     43.30 o
 -15   1   7       60.73       24.34     27.94 o
 -13   1   7      353.85      316.81     35.04 o
 -11   1   7       11.37       35.40     30.66 o
  -9   1   7     2566.62     2746.43     58.96 o
  -7   1   7     1264.49     1463.89     46.99 o
  -5   1   7      579.67      588.76     35.02 o
  -3   1   7     5489.79     6225.50     79.61 o
  -1   1   7     7130.76     7989.52     86.47 o
   1   1   7        4.54       40.35     27.67 o
   3   1   7      193.31      287.04     34.11 o
   5   1   7     1215.34     1352.56     50.28 o
   7   1   7       88.96       76.28     41.49 o
   9   1   7      201.91      151.78     48.71 o
  11   1   7      579.31      593.18     58.38 o
  13   1   7     2445.71     2386.22     84.56 o
  15   1   7      861.81      879.57     64.91 o
  17   1   7        9.60       20.04     48.23 o
  19   1   7      168.81      141.72     59.96 o
  21   1   7      281.16      253.23     69.70 o
  23   1   7       41.71      -47.10     74.23 o
  25   1   7       23.98      -62.08     79.47 o
 -38   2   7      802.30      760.10    121.44 o
 -36   2   7       31.74       42.13     82.90 o
 -34   2   7     1475.81     1399.45    125.28 o
 -32   2   7     1745.73     1781.94     94.59 o
 -30   2   7      227.24      224.33     65.14 o
 -28   2   7     4443.76     4205.14    148.52 o
 -26   2   7     1691.34     1587.95    108.62 o
 -24   2   7      330.83      358.08     76.34 o
 -22   2   7     4866.58     4878.73     91.23 o
 -20   2   7      479.76      387.63     38.52 o
 -18   2   7     3207.72     3248.78     75.17 o
 -16   2   7      337.90      321.44     44.68 o
 -14   2   7     1973.12     2018.97     59.19 o
 -12   2   7     1630.13     1982.50     68.54 o
 -10   2   7      101.10      119.14     28.99 o
  -8   2   7     1362.53     1216.69     49.71 o
  -6   2   7     6959.67     7187.76     93.41 o
  -4   2   7       93.24       61.13     28.57 o
  -2   2   7    15096.58    15944.40    139.13 o
   0   2   7      770.65     1085.28     43.09 o
   2   2   7      900.38     1018.48     47.07 o
   4   2   7      898.04      933.05     45.88 o
   6   2   7     8470.30     8484.62    119.56 o
   8   2   7     2346.10     2279.25     74.54 o
  10   2   7      957.02      961.79     59.32 o
  12   2   7     6850.53     6753.62    126.84 o
  14   2   7      151.10      105.36     45.93 o
  16   2   7     5231.44     5250.26    116.67 o
  18   2   7     4658.31     4618.96    121.27 o
  20   2   7      549.48      582.29     65.56 o
  22   2   7      737.27      696.97     73.64 o
  24   2   7     1079.14     1107.34     96.35 o
  26   2   7      426.00      318.23    119.69 o
 -37   3   7       92.73      187.14     97.52 o
 -35   3   7      500.14      604.50     77.51 o
 -33   3   7        6.21       41.48     65.24 o
 -31   3   7      206.72      245.46     66.47 o
 -29   3   7     3226.09     3418.60    120.27 o
 -27   3   7      862.06      834.99     79.02 o
 -25   3   7     4474.05     4529.03    162.93 o
 -23   3   7     2757.01     2750.65    109.71 o
 -21   3   7      428.63      394.22     48.63 o
 -19   3   7     3264.12     3426.76     83.21 o
 -17   3   7      742.99      629.11     46.67 o
 -15   3   7      213.91      231.29     40.19 o
 -13   3   7     1286.75     1284.83     50.81 o
 -11   3   7     4592.08     4845.02     95.88 o
  -9   3   7     3756.84     3669.23     70.28 o
  -7   3   7     1566.74     1642.05     52.14 o
  -5   3   7      509.97      406.90     38.74 o
  -3   3   7     1286.01     1118.75     45.33 o
  -1   3   7      482.63      612.47     36.75 o
   1   3   7    12488.86    12499.10    131.12 o
   3   3   7     4715.07     4820.90     90.62 o
   5   3   7     1507.44     1571.88     64.00 o
   7   3   7       26.93      -41.66     41.66 o
   9   3   7     4928.91     4859.90    109.27 o
  11   3   7     1571.92     1489.61     72.27 o
  13   3   7     1186.76     1227.18     70.42 o
  15   3   7     7785.21     7906.98    159.23 o
  17   3   7     3267.96     3184.84    121.95 o
  19   3   7      250.08      206.71     64.59 o
  21   3   7       12.65      -57.15     59.26 o
  23   3   7        3.99      -30.12     62.58 o
  25   3   7      181.32      236.31     99.91 o
 -36   4   7        6.24       48.05     74.35 o
 -34   4   7      561.50      352.03     85.22 o
 -32   4   7     1636.13     1656.32    128.68 o
 -30   4   7      309.09      212.02     74.31 o
 -28   4   7     5804.26     5627.38    171.11 o
 -26   4   7     6176.80     6282.72    174.24 o
 -24   4   7     8823.94     8804.86    220.19 o
 -22   4   7      838.10      896.23     72.84 o
 -20   4   7    10037.03    10046.99    138.41 o
 -18   4   7      239.26      214.69     48.14 o
 -16   4   7     2917.46     3148.51     81.35 o
 -14   4   7    14110.43    14303.85    158.29 o
 -12   4   7    15551.17    15936.72    172.89 o
 -10   4   7      288.13      425.92     44.83 o
  -8   4   7     2667.39     2395.65     67.24 o
  -6   4   7     5265.24     5518.18     91.19 o
  -4   4   7     4215.99     4107.60     78.98 o
  -2   4   7     5997.24     5862.45     94.98 o
   0   4   7     7102.94     7223.12    110.26 o
   2   4   7      271.92      334.59     49.52 o
   4   4   7     5498.89     5506.39    107.04 o
   6   4   7     2644.11     2610.04     83.89 o
   8   4   7     3510.20     3429.27    105.43 o
  10   4   7     3034.33     3186.39    104.39 o
  12   4   7     6731.19     6600.28    178.31 o
  14   4   7       29.38      -43.65     57.29 o
  16   4   7      655.81      701.55     74.25 o
  18   4   7      250.22      323.75     68.68 o
  20   4   7      723.56      614.99     77.22 o
  22   4   7      112.63      160.72     66.02 o
  24   4   7     1064.50     1118.49    100.89 o
 -35   5   7      258.69      215.63     82.67 o
 -33   5   7      361.99      346.53     83.52 o
 -31   5   7     1159.30     1098.05    101.99 o
 -29   5   7      215.36      274.50     82.50 o
 -27   5   7     1627.30     1629.16    116.08 o
 -25   5   7     1869.32     2201.45    123.87 o
 -23   5   7       52.97       34.29     51.16 o
 -21   5   7       53.12       66.38     55.49 o
 -19   5   7     1378.54     1363.73     74.25 o
 -17   5   7    14598.26    14340.32    170.06 o
 -15   5   7      157.90      117.38     58.34 o
 -13   5   7     4499.71     4534.07     99.11 o
 -11   5   7    13701.10    14125.02    170.56 o
  -9   5   7     4699.23     4728.75    117.96 o
  -7   5   7     2381.75     2619.15     80.42 o
  -5   5   7    13124.75    13020.87    153.24 o
  -3   5   7     6527.39     6414.96    115.52 o
  -1   5   7        1.23       -5.54     50.32 o
   1   5   7     5954.01     5877.10    143.44 o
   3   5   7     2592.57     2880.57    114.18 o
   5   5   7      344.47      362.88     58.87 o
   7   5   7     6402.92     6540.60    132.55 o
   9   5   7     8655.68     8716.22    161.97 o
  11   5   7      639.75      625.88     66.33 o
  13   5   7       51.89      106.43     65.75 o
  15   5   7     4886.14     4877.66    150.87 o
  17   5   7     2062.86     1849.77     99.69 o
  19   5   7      577.10      459.50     93.10 o
  21   5   7      400.25      423.05     75.06 o
  23   5   7      750.14      751.37    116.07 o
 -32   6   7     1067.81     1325.64    113.21 o
 -30   6   7      523.07      663.32     99.04 o
 -28   6   7      597.98      696.62    101.87 o
 -26   6   7     3972.46     3909.99    126.91 o
 -24   6   7        6.03        2.19     57.87 o
 -22   6   7      816.83      961.76     89.65 o
 -20   6   7      997.31     1125.20     82.23 o
 -18   6   7     2252.80     2333.92     88.95 o
 -16   6   7     1653.81     1759.13     76.64 o
 -14   6   7    12925.62    12847.98    169.93 o
 -12   6   7     4927.48     5130.60    112.54 o
 -10   6   7     4632.86     4527.26    110.11 o
  -8   6   7     7350.99     7755.59    149.42 o
  -6   6   7     3822.30     4005.96    130.79 o
  -4   6   7      846.55      957.21     90.78 o
  -2   6   7     7187.38     7297.15    146.82 o
   0   6   7     4737.64     4807.02    124.30 o
   2   6   7      636.49      591.95     69.31 o
   4   6   7     9230.86     8978.45    175.84 o
   6   6   7     4220.19     4270.40    148.10 o
   8   6   7     1152.66     1147.45     87.58 o
  10   6   7       74.10      -10.05     63.16 o
  12   6   7       23.59      -49.88     72.60 o
  14   6   7        3.97      -53.42     72.52 o
  16   6   7     2277.50     2334.48    124.71 o
  18   6   7     3699.96     3712.38    149.65 o
  20   6   7     1165.90     1109.16    107.60 o
 -31   7   7     1679.23     1529.65    124.68 o
 -29   7   7      274.08      184.69     69.86 o
 -27   7   7      106.66       26.63     64.83 o
 -25   7   7      650.97      710.28     76.61 o
 -23   7   7     2506.46     2734.71    113.53 o
 -21   7   7      815.33      678.54     89.49 o
 -19   7   7     2523.73     2605.07    134.87 o
 -17   7   7     4896.45     5095.54    138.82 o
 -15   7   7      548.13      586.04     69.62 o
 -13   7   7      369.33      457.87     66.17 o
 -11   7   7     9189.95     9396.54    167.81 o
  -9   7   7     5063.41     5219.53    153.55 o
  -7   7   7      722.75      796.80     96.21 o
  -5   7   7     3421.27     3347.58    162.65 o
  -3   7   7     1166.58     1324.91    107.78 o
  -1   7   7     1479.46     1538.92    105.15 o
   1   7   7    10088.89    10042.29    210.87 o
   3   7   7     3234.25     3384.81    145.91 o
   5   7   7       54.84       59.69     62.11 o
   7   7   7     1505.14     1565.76    102.14 o
   9   7   7     2299.02     2314.84    114.34 o
  11   7   7       25.94       29.12     86.73 o
  13   7   7      873.65      942.36    104.88 o
  15   7   7      508.24      609.82     98.39 o
  17   7   7      530.48      453.48    134.34 o
  19   7   7       75.62       -7.44     99.30 o
 -28   8   7     1984.06     2085.15    151.95 o
 -26   8   7       22.33      -43.80     81.06 o
 -24   8   7      519.44      627.87    125.34 o
 -22   8   7      935.17     1197.19    115.14 o
 -20   8   7     1645.96     2041.07    121.13 o
 -18   8   7       13.80       12.70     63.59 o
 -16   8   7        7.08      -36.17     61.68 o
 -14   8   7     2285.94     2465.41    121.13 o
 -12   8   7      169.54      145.26     78.00 o
 -10   8   7      124.81       48.61     76.91 o
  -8   8   7      302.02      404.78     87.74 o
  -6   8   7      384.17      429.74     91.83 o
  -4   8   7     1680.82     1604.27    119.09 o
  -2   8   7     3465.25     3624.20    154.04 o
   0   8   7     2823.13     3016.05    144.90 o
   2   8   7      267.20      402.78     90.10 o
   4   8   7     2681.22     2936.52    169.81 o
   6   8   7     1684.16     1648.89    115.57 o
   8   8   7      151.31      102.90     85.85 o
  10   8   7      172.93      210.45     77.97 o
  12   8   7     2208.82     2276.65    141.79 o
  14   8   7        8.70       36.37     93.18 o
  16   8   7       91.16       84.76    100.31 o
 -25   9   7      543.50      605.04    124.59 o
 -23   9   7      461.64      536.01    118.09 o
 -21   9   7       48.73      135.21    107.74 o
 -19   9   7      162.28      183.40     88.42 o
 -17   9   7      283.89      345.36     95.06 o
 -15   9   7       37.04       57.08     89.09 o
 -13   9   7     3128.01     2833.22    178.59 o
 -11   9   7     2429.02     2454.53    141.42 o
  -9   9   7     1996.56     2163.04    137.53 o
  -7   9   7      630.79      483.79    102.06 o
  -5   9   7       13.58       31.77     84.95 o
  -3   9   7      444.65      408.93     97.47 o
  -1   9   7       14.00       77.44     98.92 o
   1   9   7      920.66      869.30    117.12 o
   3   9   7     1904.13     2038.94    147.87 o
   5   9   7      441.43      237.04    109.44 o
   7   9   7      482.52      473.76    119.02 o
   9   9   7      632.42      758.29    123.27 o
  11   9   7        1.97     -101.75    101.75 o
  13   9   7      138.78      461.66    223.86 o
 -18  10   7        3.36      123.95    107.81 o
 -16  10   7      525.04      500.15    140.81 o
 -14  10   7      304.92      204.37    118.66 o
 -12  10   7        9.68      -94.84     94.84 o
 -10  10   7      165.17      289.98    105.14 o
  -8  10   7      677.97      592.90    106.73 o
  -6  10   7       56.31       16.11     91.75 o
  -4  10   7      229.86      325.99    103.61 o
  -2  10   7      155.43      100.46    105.34 o
   0  10   7      171.34      235.29    106.77 o
   2  10   7        2.89       79.28    101.18 o
   4  10   7      115.99       33.00    108.57 o
   6  10   7      186.92      121.48    115.57 o
  -9  11   7       59.11      -35.63    269.56 o
  -7  11   7       15.45      -29.05    108.74 o
  -5  11   7        0.88      -79.38    107.72 o
  -3  11   7      105.36       51.64    212.94 o
 -38   0   8      584.01      512.57    130.65 o
 -36   0   8      239.83       79.35    103.34 o
 -34   0   8     3165.70     3025.56    222.97 o
 -32   0   8      609.96      675.18     88.02 o
 -30   0   8      464.21      460.94     86.22 o
 -28   0   8     2196.65     2260.84    118.73 o
 -26   0   8      843.07      937.20     80.17 o
 -24   0   8      834.37      746.06     77.48 o
 -22   0   8     1555.80     1544.63     90.17 o
 -20   0   8    12495.07    12274.58    207.33 o
 -18   0   8    30184.40    30754.26    382.37 o
 -16   0   8     2405.18     2707.27     98.28 o
 -14   0   8     9342.67     9801.16    157.96 o
 -12   0   8    28387.06    27464.66    338.89 o
 -10   0   8     4065.61     3879.09    116.61 o
  -8   0   8    40893.45    40233.60    344.41 o
  -6   0   8   101220.31   105259.87    749.98 o
  -4   0   8    11656.19    11812.91    163.56 o
  -2   0   8     1034.78      843.27     64.46 o
   0   0   8      714.58      581.50     62.04 o
   2   0   8      606.02      753.89     52.74 o
   4   0   8      805.59      793.73     70.92 o
   6   0   8    11842.35    11615.14    262.00 o
   8   0   8      462.44      495.66     92.65 o
  10   0   8     1757.23     1698.15    184.74 o
  12   0   8    14599.09    13843.01    300.41 o
  14   0   8      909.93     1012.33    109.90 o
  16   0   8      370.28      501.44    153.06 o
  18   0   8     1559.11     1514.19    154.29 o
  20   0   8      532.71      673.87     98.06 o
  22   0   8        0.27      306.92    128.05 o
  24   0   8      110.49      413.20    142.96 o
 -37   1   8     1232.66     1270.02     95.16 o
 -35   1   8     2463.05     2448.74     97.17 o
 -33   1   8       86.51      -14.61     56.25 o
 -31   1   8     1824.94     1893.80     75.53 o
 -29   1   8     2266.63     2283.83     80.60 o
 -27   1   8        3.77       16.76     42.70 o
 -25   1   8      540.01      583.51     47.58 o
 -23   1   8     3840.13     3757.78     81.15 o
 -21   1   8     1111.93     1137.68     62.95 o
 -19   1   8     1136.10     1154.94     59.66 o
 -17   1   8     8570.09     8613.06    117.65 o
 -15   1   8    10927.25    10857.94    122.20 o
 -13   1   8        3.80       -3.16     33.15 o
 -11   1   8    10791.18    10628.36    133.16 o
  -9   1   8     6102.87     5989.50    103.52 o
  -7   1   8    15397.68    15898.13    145.81 o
  -5   1   8    63566.50    65202.97    360.21 o
  -3   1   8    35154.23    34985.58    235.15 o
  -1   1   8     1680.29     1799.03     53.79 o
   1   1   8     6912.91     6837.44     92.29 o
   3   1   8     5779.87     5563.08     85.78 o
   5   1   8      112.62       77.55     44.98 o
   7   1   8     1567.70     1646.82     75.98 o
   9   1   8    10154.55     9654.38    158.11 o
  11   1   8     5577.17     5445.81    182.41 o
  13   1   8     3622.09     3468.67    149.75 o
  15   1   8     4871.63     4942.18    131.00 o
  17   1   8      945.85      997.94     78.54 o
  19   1   8       11.12      -64.66     64.66 o
  21   1   8     1397.84     1570.61    103.64 o
  23   1   8     1565.39     1841.29    130.10 o
 -38   2   8     1558.67     1710.42    103.78 o
 -36   2   8       10.28      -42.64     56.50 o
 -34   2   8     1426.09     1473.33     70.89 o
 -32   2   8     2561.19     2492.95     85.01 o
 -30   2   8       13.71       12.77     48.53 o
 -28   2   8     1637.37     1709.92     73.58 o
 -26   2   8     4028.28     3967.39    112.79 o
 -24   2   8      183.69      267.30     48.25 o
 -22   2   8     1030.63     1069.42     61.09 o
 -20   2   8     7429.45     7329.23    124.15 o
 -18   2   8     2721.14     2614.61     83.37 o
 -16   2   8        3.35      -39.03     39.03 o
 -14   2   8     5745.52     5575.63     89.08 o
 -12   2   8     2004.43     1950.85     56.76 o
 -10   2   8      367.33      525.81     43.61 o
  -8   2   8     5240.24     4987.91     94.34 o
  -6   2   8     7410.61     7408.27    105.29 o
  -4   2   8      124.95       66.42     32.52 o
  -2   2   8    13602.27    13931.41    136.03 o
   0   2   8     4989.22     4974.92     83.46 o
   2   2   8      295.96      152.42     39.05 o
   4   2   8      689.63      583.03     47.88 o
   6   2   8     5174.33     4889.70    116.01 o
   8   2   8     5807.24     5981.86    117.64 o
  10   2   8     1562.29     1592.41     74.39 o
  12   2   8     2195.00     2209.35     83.49 o
  14   2   8     6636.35     6796.63    168.73 o
  16   2   8      563.37      557.78     68.29 o
  18   2   8       14.98        4.34     72.16 o
  20   2   8       26.48       -7.57     73.01 o
  22   2   8       28.45       11.51     74.79 o
  24   2   8     1605.18     1602.47    113.62 o
 -37   3   8      791.85      709.97     88.37 o
 -35   3   8     1111.78     1132.13    125.87 o
 -33   3   8      102.23       61.10     71.84 o
 -31   3   8      697.55      752.19     83.63 o
 -29   3   8      396.74      503.27     63.91 o
 -27   3   8       34.09       26.85     47.91 o
 -25   3   8     5287.15     5249.45    114.93 o
 -23   3   8     6022.92     6325.37    121.09 o
 -21   3   8      355.06      329.19     50.55 o
 -19   3   8      823.42      855.51     59.50 o
 -17   3   8     1647.32     1571.73     61.53 o
 -15   3   8     4224.46     4481.81    100.79 o
 -13   3   8      341.17      384.01     47.58 o
 -11   3   8     2267.35     2164.64     64.83 o
  -9   3   8      155.12      102.77     39.54 o
  -7   3   8       71.08       74.72     35.88 o
  -5   3   8      239.03      181.58     38.33 o
  -3   3   8     6395.65     6064.80     96.18 o
  -1   3   8     1485.80     1523.66     60.14 o
   1   3   8     2303.59     2447.20     77.51 o
   3   3   8     4649.49     4638.02     99.21 o
   5   3   8      892.24      884.53     62.71 o
   7   3   8     2158.27     2257.56     93.51 o
   9   3   8     4266.44     4252.86    119.36 o
  11   3   8       30.05      -18.89     55.51 o
  13   3   8      256.42      290.98     61.25 o
  15   3   8      905.99     1050.71     98.23 o
  17   3   8     1459.28     1492.55    109.51 o
  19   3   8      364.09      337.57     83.18 o
  21   3   8     1347.78     1259.85    156.08 o
  23   3   8      229.92       80.53     82.15 o
 -36   4   8        2.70      -12.24     79.15 o
 -34   4   8       62.21      -16.40     77.11 o
 -32   4   8     1483.49     1636.70    113.80 o
 -30   4   8     2473.16     2248.19    135.44 o
 -28   4   8       95.52      153.77     63.47 o
 -26   4   8     1051.47     1046.82     71.26 o
 -24   4   8      688.37      697.08     67.94 o
 -22   4   8     3250.63     3231.45    112.95 o
 -20   4   8     3997.50     4047.50    102.83 o
 -18   4   8     1696.58     1704.21     74.17 o
 -16   4   8     3600.50     3705.66     93.55 o
 -14   4   8      801.91      821.81     59.78 o
 -12   4   8      529.71      548.04     54.31 o
 -10   4   8     4079.30     4270.08    103.45 o
  -8   4   8     2385.50     2632.13     73.40 o
  -6   4   8      304.79      252.18     41.56 o
  -4   4   8      385.65      431.10     49.01 o
  -2   4   8     1195.19     1364.13     68.38 o
   0   4   8     4771.60     4889.02    107.82 o
   2   4   8     2040.73     1993.27     78.13 o
   4   4   8     2112.52     2139.69     81.46 o
   6   4   8     5026.46     4923.41    126.44 o
   8   4   8      805.29      768.54     79.75 o
  10   4   8        2.30      -39.88     60.32 o
  12   4   8      670.29      680.20     78.37 o
  14   4   8     2849.59     2798.30    133.63 o
  16   4   8      139.97      182.44     81.23 o
  18   4   8     2243.25     2177.30    128.18 o
  20   4   8      437.66      430.77     96.84 o
  22   4   8       42.11       63.36     85.71 o
 -35   5   8      121.02       19.57     84.73 o
 -33   5   8      254.63      386.14     94.92 o
 -31   5   8       28.27        2.91     83.24 o
 -29   5   8      334.75      295.51     59.93 o
 -27   5   8      236.73      261.63     62.25 o
 -25   5   8       38.87       15.17     57.67 o
 -23   5   8     1988.92     1932.06     93.18 o
 -21   5   8     2812.06     2776.00     91.47 o
 -19   5   8     1316.64     1492.74     78.79 o
 -17   5   8     1760.66     1783.17     75.70 o
 -15   5   8     2013.19     2061.15     93.46 o
 -13   5   8     1029.29     1114.96     72.93 o
 -11   5   8     1724.15     1991.05     82.92 o
  -9   5   8       20.86       -1.67     52.98 o
  -7   5   8       65.78       86.30     56.13 o
  -5   5   8      229.26      263.82     58.51 o
  -3   5   8      693.30      727.87     68.10 o
  -1   5   8     4650.87     4763.13    120.49 o
   1   5   8      627.91      617.58     67.84 o
   3   5   8      296.66      350.40     62.11 o
   5   5   8      128.73      173.14     60.98 o
   7   5   8       56.53       72.03     66.65 o
   9   5   8      107.69       83.00     75.45 o
  11   5   8     1968.33     1821.33    101.33 o
  13   5   8      873.11      842.43    100.37 o
  15   5   8       25.82       23.07     89.05 o
  17   5   8        0.97      -32.51     77.08 o
  19   5   8      633.24      449.64     97.24 o
  21   5   8      602.47      701.00    103.17 o
 -32   6   8      140.21       82.16     75.56 o
 -30   6   8       27.54       19.98     71.80 o
 -28   6   8      318.88      274.36     69.20 o
 -26   6   8      460.83      304.92     69.76 o
 -24   6   8       36.60       50.86     64.07 o
 -22   6   8      356.95      275.91     68.41 o
 -20   6   8      110.31       70.17     59.80 o
 -18   6   8      750.38      748.77     75.63 o
 -16   6   8      210.21      285.88     61.49 o
 -14   6   8     1758.38     1940.19     86.18 o
 -12   6   8      903.15      861.31     77.65 o
 -10   6   8       97.16       57.82     60.61 o
  -8   6   8       73.02       49.50     68.00 o
  -6   6   8       13.60       63.15     76.25 o
  -4   6   8        0.00       89.10     72.42 o
  -2   6   8       41.71       38.48     64.59 o
   0   6   8       12.03      -53.10     58.02 o
   2   6   8      257.49      296.73     66.22 o
   4   6   8        0.58      -10.61     60.00 o
   6   6   8       21.87      125.10     69.69 o
   8   6   8      121.13       90.96     72.52 o
  10   6   8     1397.55     1275.94     97.23 o
  12   6   8       30.24      -71.88     78.69 o
  14   6   8        7.29       28.38     81.19 o
  16   6   8        0.77       51.62     82.05 o
  18   6   8      214.59      169.81     88.29 o
 -31   7   8       88.25       70.03    113.39 o
 -29   7   8      145.11      229.03     73.86 o
 -27   7   8        1.06      -21.32     92.27 o
 -25   7   8      473.09      426.04     95.53 o
 -23   7   8        1.96      -73.69     73.69 o
 -21   7   8        4.39      -52.76     59.02 o
 -19   7   8       61.57       45.69     63.38 o
 -17   7   8     1486.07     1483.76     91.84 o
 -15   7   8      362.42      205.98     67.33 o
 -13   7   8       13.71      -28.74     75.28 o
 -11   7   8      291.85      263.55     77.91 o
  -9   7   8      713.21      645.44     91.82 o
  -7   7   8      164.44      222.03     81.60 o
  -5   7   8      162.75      198.61     78.85 o
  -3   7   8       54.65      -16.69     91.73 o
  -1   7   8       28.71       14.40     71.38 o
   1   7   8      149.68      188.94     76.83 o
   3   7   8      261.65      257.54     77.68 o
   5   7   8      646.33      630.00     81.39 o
   7   7   8       72.34       -5.99     84.74 o
   9   7   8      122.95      181.23    101.98 o
  11   7   8       47.88       89.45     68.96 o
  13   7   8      995.46      955.59    110.90 o
  15   7   8     1019.41     1034.45    176.14 o
  17   7   8      205.15      301.19     99.57 o
 -28   8   8       22.35      -33.72     88.54 o
 -26   8   8     1490.13     1653.96    124.28 o
 -24   8   8       95.93      -50.68     82.39 o
 -22   8   8      256.57       75.04     87.08 o
 -20   8   8      687.50      608.54     84.81 o
 -18   8   8      304.70      150.22     75.11 o
 -16   8   8      168.42      154.58     86.20 o
 -14   8   8     1361.06     1391.84    118.58 o
 -12   8   8     1271.26     1194.99    112.74 o
 -10   8   8      568.03      514.03     93.36 o
  -8   8   8      219.15      356.44     90.23 o
  -6   8   8      159.95      207.85     86.35 o
  -4   8   8     1383.68     1433.47    119.78 o
  -2   8   8      171.14      233.02     87.55 o
   0   8   8      571.94      569.41    120.40 o
   2   8   8      767.51      870.43    110.26 o
   4   8   8      195.78      169.93    124.58 o
   6   8   8     1182.26     1111.98    125.78 o
   8   8   8       13.16       17.90     93.24 o
  10   8   8      128.59       96.83     78.75 o
  12   8   8      244.96      208.16    114.89 o
  14   8   8      444.56      419.14    115.65 o
 -23   9   8      958.37      850.15    131.36 o
 -21   9   8      195.41      212.52    126.81 o
 -19   9   8      142.43       83.56    111.10 o
 -17   9   8      499.53      645.51    133.35 o
 -15   9   8      295.16      313.24    109.81 o
 -13   9   8     1015.75     1022.87    125.48 o
 -11   9   8      129.88      138.14     90.82 o
  -9   9   8       23.15      137.16     88.59 o
  -7   9   8     1610.19     1635.49    132.70 o
  -5   9   8     2353.33     2408.90    149.41 o
  -3   9   8      308.42      399.42    101.16 o
  -1   9   8      333.02      242.48     98.72 o
   1   9   8      128.84      123.98     97.05 o
   3   9   8     1404.64     1337.91    145.69 o
   5   9   8      203.41      128.31    113.57 o
   7   9   8      302.87      448.37    114.35 o
   9   9   8     1294.21     1399.07    222.43 o
 -18  10   8      337.26      572.14    140.09 o
 -16  10   8       34.23      200.73    130.03 o
 -14  10   8     1511.52     1528.72    164.50 o
 -12  10   8      759.60      702.16    132.87 o
 -10  10   8       34.68      -73.26     96.09 o
  -8  10   8      213.75      190.04    105.77 o
  -6  10   8      425.58      411.85    109.50 o
  -4  10   8        0.49       35.43     94.73 o
  -2  10   8      107.59      134.73    104.36 o
   0  10   8     1059.54      927.63    155.56 o
   2  10   8       94.83       31.96    113.38 o
   4  10   8      155.25      271.86    140.92 o
 -37   1   9       24.69       45.68     75.87 o
 -35   1   9      883.28      838.57     91.45 o
 -33   1   9     1208.90     1049.39     85.54 o
 -31   1   9        2.61      -52.83     52.83 o
 -29   1   9       44.39       29.10     54.57 o
 -27   1   9       77.72       14.88     47.00 o
 -25   1   9       22.64       26.38     52.40 o
 -23   1   9      773.00      807.02     63.37 o
 -21   1   9      271.97      272.74     53.00 o
 -19   1   9      624.84      630.68     61.39 o
 -17   1   9      588.49      611.70     59.64 o
 -15   1   9      576.05      545.85     54.10 o
 -13   1   9      150.16      106.91     41.26 o
 -11   1   9       29.95       43.22     40.43 o
  -9   1   9     6981.16     6840.01    111.26 o
  -7   1   9    13595.29    15097.30    155.87 o
  -5   1   9     3882.00     3960.49     85.03 o
  -3   1   9     4749.80     5198.42     92.64 o
  -1   1   9      409.52      399.80     46.15 o
   1   1   9       26.85       66.82     36.73 o
   3   1   9        4.43      -30.04     58.66 o
   5   1   9       85.88       73.23     55.40 o
   7   1   9     6530.75     6416.69    143.04 o
   9   1   9     1682.27     1744.23     91.64 o
  11   1   9       12.63      -43.87     56.70 o
  13   1   9      231.16      142.16     68.46 o
  15   1   9     1484.96     1460.58     92.52 o
  17   1   9      358.80      333.93     75.81 o
  19   1   9      145.10      137.41     85.02 o
  21   1   9       15.28      -76.27     81.25 o
 -36   2   9      133.87      146.30     67.61 o
 -34   2   9      112.39      124.16     57.75 o
 -32   2   9      227.62      144.93     52.75 o
 -30   2   9        5.34       57.19     54.46 o
 -28   2   9        2.32       -2.33     52.07 o
 -26   2   9      413.07      456.10     56.44 o
 -24   2   9     2985.96     3189.87    120.00 o
 -22   2   9       89.17      165.33     49.04 o
 -20   2   9     2047.63     1910.44     96.68 o
 -18   2   9      179.05      170.30     49.41 o
 -16   2   9      493.56      608.54     55.04 o
 -14   2   9     2848.92     2989.17    100.32 o
 -12   2   9     2517.86     2415.74     79.34 o
 -10   2   9      237.19      313.86     50.49 o
  -8   2   9     3189.73     3250.13     77.82 o
  -6   2   9     9231.00     9790.98    132.72 o
  -4   2   9       72.90      116.89     42.24 o
  -2   2   9     1535.32     1598.44     63.58 o
   0   2   9       24.34      -40.39     40.39 o
   2   2   9       57.22      -21.93     49.68 o
   4   2   9      315.42      391.45     67.57 o
   6   2   9      675.39      722.05     80.38 o
   8   2   9     9111.25     9046.38    185.83 o
  10   2   9      664.79      672.13     82.22 o
  12   2   9     1116.28     1098.32     90.59 o
  14   2   9      694.36      711.70     91.97 o
  16   2   9      308.27      232.37     68.28 o
  18   2   9      176.20       89.15     78.43 o
  20   2   9      239.43      354.46     93.14 o
  22   2   9      248.70      357.95     94.50 o
 -37   3   9      293.11      295.32     72.00 o
 -35   3   9      693.53      771.57     72.80 o
 -33   3   9      148.11      156.42     58.54 o
 -31   3   9      321.50      255.93     62.39 o
 -29   3   9     1780.49     1943.14     86.90 o
 -27   3   9     4705.84     4890.58    123.39 o
 -25   3   9       11.54        4.06     49.16 o
 -23   3   9     2041.17     1973.56     92.25 o
 -21   3   9     2050.76     2270.09     93.25 o
 -19   3   9     2160.38     2283.23     83.32 o
 -17   3   9     8670.19     8844.47    196.08 o
 -15   3   9     5426.62     5643.19    133.40 o
 -13   3   9      585.83      610.32     59.94 o
 -11   3   9     2003.73     2016.18     89.33 o
  -9   3   9     4499.11     4637.48     96.76 o
  -7   3   9      197.97      132.93     51.61 o
  -5   3   9     3467.41     3452.30     88.93 o
  -3   3   9      605.00      519.72     53.05 o
  -1   3   9       10.69      -45.02     45.02 o
   1   3   9      713.41      749.86     62.55 o
   3   3   9     4729.97     4888.31    122.39 o
   5   3   9     5883.04     6353.65    159.61 o
   7   3   9      114.25      111.79     66.90 o
   9   3   9     2530.56     2684.38    116.20 o
  11   3   9     2251.22     2225.95    132.40 o
  13   3   9        7.09       48.56     66.28 o
  15   3   9      682.07      725.07     78.34 o
  17   3   9      963.06      998.15    107.84 o
  19   3   9      248.18      258.95     90.59 o
  21   3   9      524.25      523.48    102.46 o
 -36   4   9       54.01       20.83     70.40 o
 -34   4   9      672.20      736.17     75.74 o
 -32   4   9      274.57      250.66     61.81 o
 -30   4   9      174.70      117.54     59.05 o
 -28   4   9     2708.47     2557.84    100.96 o
 -26   4   9     2366.23     2454.41    107.04 o
 -24   4   9     1719.78     1953.52     80.53 o
 -22   4   9      738.75      807.02     67.90 o
 -20   4   9     6360.31     6641.54    138.94 o
 -18   4   9     7522.49     7335.01    194.44 o
 -16   4   9      652.56      596.52     65.33 o
 -14   4   9     3873.99     3973.12    107.51 o
 -12   4   9     4375.49     4368.39    105.81 o
 -10   4   9      442.52      390.13     55.16 o
  -8   4   9     7868.33     8345.85    128.18 o
  -6   4   9     6758.64     6585.44    122.17 o
  -4   4   9     1397.94     1547.68     74.44 o
  -2   4   9     3317.99     3260.72     98.96 o
   0   4   9      598.08      716.55     64.67 o
   2   4   9     3885.99     4033.52    112.00 o
   4   4   9      585.15      656.52     73.42 o
   6   4   9     4031.25     4016.39    137.42 o
   8   4   9      491.37      452.84     80.37 o
  10   4   9     1474.56     1308.15    133.23 o
  12   4   9     3940.25     4064.13    137.08 o
  14   4   9     1399.18     1512.01    142.51 o
  16   4   9     1202.63     1216.39    142.95 o
  18   4   9      237.36      235.71     89.95 o
  20   4   9      574.49      651.08    106.20 o
 -33   5   9       78.68       73.57     65.90 o
 -31   5   9       50.80       52.72     80.22 o
 -29   5   9      463.43      349.64     68.00 o
 -27   5   9     1339.07     1437.90     89.84 o
 -25   5   9      369.70      319.96     68.37 o
 -23   5   9      943.54     1138.98    105.04 o
 -21   5   9     3080.23     2914.68    108.97 o
 -19   5   9       50.84       -4.04     61.44 o
 -17   5   9     2830.36     3035.88    114.38 o
 -15   5   9    12968.44    13299.28    189.56 o
 -13   5   9      343.63      377.22     63.68 o
 -11   5   9     5130.52     5272.39    131.20 o
  -9   5   9     7217.19     7474.75    161.23 o
  -7   5   9       16.48      -28.28     57.46 o
  -5   5   9      957.99      972.38     84.00 o
  -3   5   9     4929.83     4843.82    137.29 o
  -1   5   9      682.43      722.51     80.51 o
   1   5   9     4192.30     4241.29    137.09 o
   3   5   9     5792.86     6061.56    143.81 o
   5   5   9     2774.84     2788.91    118.46 o
   7   5   9       36.12      -69.97     69.97 o
   9   5   9     3096.79     3179.02    156.54 o
  11   5   9     1592.16     1592.96    102.98 o
  13   5   9       56.29      -35.36     79.19 o
  15   5   9      918.48      932.67    113.08 o
  17   5   9     2348.44     2421.58    147.46 o
  19   5   9       81.91      140.64     98.40 o
 -32   6   9      809.46     1043.49    110.95 o
 -30   6   9     1090.46     1044.60    110.39 o
 -28   6   9      782.00      803.96     98.22 o
 -26   6   9     1235.96     1298.95    112.76 o
 -24   6   9      964.79     1162.54     99.14 o
 -22   6   9      198.79      170.09     64.63 o
 -20   6   9     2843.05     2951.69    119.80 o
 -18   6   9      393.53      521.76     83.14 o
 -16   6   9     2946.55     2881.30    106.12 o
 -14   6   9     4718.27     4947.04    134.34 o
 -12   6   9     9368.66     9327.78    188.72 o
 -10   6   9       13.39       -6.39     69.21 o
  -8   6   9     2526.92     2477.26    136.29 o
  -6   6   9     5267.03     5326.95    176.78 o
  -4   6   9     5293.39     5781.55    209.84 o
  -2   6   9       78.74       76.13     71.00 o
   0   6   9     5336.19     5533.09    214.24 o
   2   6   9     2013.22     1911.61    113.40 o
   4   6   9     1528.49     1496.70    135.05 o
   6   6   9     3887.56     3815.62    178.11 o
   8   6   9      316.15      465.75     87.25 o
  10   6   9       50.37       34.94     72.91 o
  12   6   9       14.11       36.41     66.27 o
  14   6   9     1096.28     1204.71    124.30 o
  16   6   9      161.72      105.71     92.94 o
 -29   7   9     1551.15     1652.07    123.72 o
 -27   7   9      647.67      623.83     98.93 o
 -25   7   9      814.91      729.35    106.71 o
 -23   7   9      902.04      927.19    119.11 o
 -21   7   9      343.59      399.26     79.60 o
 -19   7   9       13.43      -55.72     67.41 o
 -17   7   9     2344.47     2433.11    121.07 o
 -15   7   9      775.88      853.38     93.28 o
 -13   7   9      106.36      121.91     75.99 o
 -11   7   9       19.92       76.31     74.91 o
  -9   7   9     5845.90     6229.92    186.22 o
  -7   7   9     4300.57     4261.19    171.41 o
  -5   7   9       91.97      178.76     86.66 o
  -3   7   9      570.21      656.83    103.56 o
  -1   7   9     2074.97     1887.14    126.31 o
   1   7   9     1321.66     1260.80    121.96 o
   3   7   9     4041.15     4289.89    175.07 o
   5   7   9      651.56      801.59    111.79 o
   7   7   9      173.86      156.52     95.54 o
   9   7   9     1288.25     1339.82    120.83 o
  11   7   9      432.66      443.56     82.26 o
  13   7   9      104.85      135.19     96.59 o
 -26   8   9     2882.06     3128.27    158.12 o
 -24   8   9      744.80      642.54    111.79 o
 -22   8   9       54.16      -71.46     71.46 o
 -20   8   9       81.80      198.93     81.32 o
 -18   8   9      147.74      123.52    101.90 o
 -16   8   9      540.04      348.36    105.04 o
 -14   8   9      859.40      815.69    108.79 o
 -12   8   9     1230.24     1500.90    122.66 o
 -10   8   9      374.33      467.70    110.78 o
  -8   8   9       22.51       61.11     81.95 o
  -6   8   9     1882.88     1864.38    148.68 o
  -4   8   9      348.13      452.62     98.13 o
  -2   8   9     2279.26     2170.64    138.44 o
   0   8   9     6013.81     6308.24    275.68 o
   2   8   9     1934.99     1911.89    135.05 o
   4   8   9      359.98      400.71    110.08 o
   6   8   9     1675.17     1855.78    241.04 o
   8   8   9      524.40      278.36    112.52 o
  10   8   9       47.98      -80.24    115.21 o
 -21   9   9       82.28      -45.21    104.13 o
 -19   9   9        5.00       29.21    105.32 o
 -17   9   9      642.17      592.44    128.92 o
 -15   9   9       52.13      149.66    111.44 o
 -13   9   9        9.23      -44.52     90.84 o
 -11   9   9      212.14      283.79    100.11 o
  -9   9   9      572.52      703.96    140.94 o
  -7   9   9       56.10      -22.10     87.40 o
  -5   9   9       46.49       84.27     92.95 o
  -3   9   9      962.13      890.33    120.06 o
  -1   9   9       94.04      -67.67     87.52 o
   1   9   9      277.13      199.71    106.25 o
   3   9   9      837.26     1005.18    152.41 o
   5   9   9      444.92      464.46    129.79 o
   7   9   9        2.45      -49.84    120.99 o
 -14  10   9      201.09       76.56    120.99 o
 -12  10   9      418.79      393.82    128.50 o
 -10  10   9      259.53      100.15    107.88 o
  -8  10   9        1.56      -71.61    126.04 o
  -6  10   9      296.40      125.85    111.59 o
  -4  10   9       28.28       41.05    101.15 o
  -2  10   9       69.65       66.73    110.62 o
   0  10   9       44.63       33.24    121.94 o
 -38   0  10     3520.11     3551.31    252.12 o
 -36   0  10     1023.87     1131.55    156.85 o
 -34   0  10       24.16       69.81    139.14 o
 -32   0  10      387.77      277.67     80.39 o
 -30   0  10       15.28      -53.17     86.47 o
 -28   0  10     1911.16     1718.63    121.83 o
 -26   0  10     2915.45     2774.26    152.92 o
 -24   0  10     3488.83     3221.75    153.78 o
 -22   0  10      551.39      356.89     91.95 o
 -20   0  10    12650.02    11785.02    279.94 o
 -18   0  10    21426.84    21574.38    489.36 o
 -16   0  10      258.64      361.24     97.52 o
 -14   0  10     2203.14     2143.79    108.43 o
 -12   0  10     9235.91     9351.18    211.13 o
 -10   0  10     2084.37     2259.41    123.00 o
  -8   0  10     5148.93     5537.10    153.79 o
  -6   0  10    10291.65    10322.37    204.32 o
  -4   0  10     1191.16     1256.40     94.81 o
  -2   0  10      583.30      684.23     84.66 o
   0   0  10      557.70      525.32     82.70 o
   2   0  10     1847.19     1962.98    154.46 o
   4   0  10     2349.34     2449.03    168.40 o
   6   0  10     4275.69     3880.94    222.84 o
   8   0  10    17435.08    17113.88    436.51 o
  10   0  10     2391.12     2299.11    193.33 o
  12   0  10      598.52      531.40    137.74 o
  14   0  10     1665.28     1931.65    186.30 o
  16   0  10      179.53      262.14    124.30 o
  18   0  10      594.30      647.83    143.57 o
  20   0  10      753.40      789.43    289.86 o
 -37   1  10      400.17      415.55     94.47 o
 -35   1  10      593.72      714.55     98.21 o
 -33   1  10      552.19      442.63     75.73 o
 -31   1  10      328.80      239.44     70.78 o
 -29   1  10      742.10      766.23     70.91 o
 -27   1  10     3205.95     3099.59    105.77 o
 -25   1  10      844.79      802.57     73.73 o
 -23   1  10     2899.51     2978.95    109.18 o
 -21   1  10     5824.03     5819.66    140.01 o
 -19   1  10     1709.75     1735.08     89.51 o
 -17   1  10     2758.05     2563.80    105.80 o
 -15   1  10     5191.99     5161.85    132.83 o
 -13   1  10     1443.25     1545.19     73.06 o
 -11   1  10     2293.60     2168.10     90.91 o
  -9   1  10     7546.17     7698.69    138.90 o
  -7   1  10     9083.65     9235.50    136.96 o
  -5   1  10       65.02      -10.72     48.13 o
  -3   1  10     1628.32     1667.45     68.06 o
  -1   1  10     3218.87     3306.72    110.13 o
   1   1  10      498.90      382.17     67.52 o
   3   1  10     4066.80     4321.13    136.42 o
   5   1  10     6185.29     6142.35    181.46 o
   7   1  10     1971.36     1910.14    134.20 o
   9   1  10     2917.62     2916.64    126.20 o
  11   1  10     2926.03     3162.74    181.31 o
  13   1  10       42.35       61.11     71.21 o
  15   1  10      937.51      848.07     92.23 o
  17   1  10      522.47      585.78     85.45 o
  19   1  10      222.86      121.67     89.55 o
 -36   2  10      664.65      771.65     90.90 o
 -34   2  10       69.30       64.72     72.15 o
 -32   2  10      791.77      855.76     90.72 o
 -30   2  10     2281.09     2399.42    156.05 o
 -28   2  10      736.50      636.76     71.93 o
 -26   2  10     2272.71     2333.07    104.94 o
 -24   2  10     3725.84     3743.29    126.60 o
 -22   2  10     1367.30     1231.62    108.38 o
 -20   2  10     3466.57     3630.13    123.96 o
 -18   2  10     7728.89     7416.73    166.41 o
 -16   2  10        8.97       44.77     53.75 o
 -14   2  10      547.68      507.87     63.93 o
 -12   2  10     2475.33     2517.95     89.95 o
 -10   2  10     1752.80     1811.58     78.57 o
  -8   2  10     1350.60     1402.88     73.30 o
  -6   2  10    10476.23    10934.05    149.13 o
  -4   2  10     4560.39     4746.07    105.96 o
  -2   2  10      199.29      259.21     56.93 o
   0   2  10    10595.69    10768.15    243.98 o
   2   2  10     7636.44     7259.50    161.37 o
   4   2  10        2.96      101.27     67.23 o
   6   2  10     8167.40     7704.84    179.10 o
   8   2  10     4919.35     5029.18    152.53 o
  10   2  10     1961.40     1759.05    107.80 o
  12   2  10     2191.10     2322.24    124.83 o
  14   2  10     2894.94     2868.13    127.04 o
  16   2  10      252.21      293.72     76.47 o
  18   2  10       47.88       63.16     84.52 o
  20   2  10      314.22      359.66     99.07 o
 -35   3  10     1558.26     1327.06    102.04 o
 -33   3  10     1522.37     1566.70    104.44 o
 -31   3  10        0.24       24.62     67.54 o
 -29   3  10     4625.11     4394.52    149.83 o
 -27   3  10     2615.94     2841.26    106.74 o
 -25   3  10      682.87      470.61     95.93 o
 -23   3  10     3417.31     3781.58    122.86 o
 -21   3  10     3365.91     3303.31    129.81 o
 -19   3  10      114.10       15.24     62.56 o
 -17   3  10      129.14      143.26     61.65 o
 -15   3  10     3063.93     3188.91    101.06 o
 -13   3  10      276.00      303.05     58.28 o
 -11   3  10     3641.45     3814.75    107.51 o
  -9   3  10     4697.90     4663.27    106.36 o
  -7   3  10     2146.51     2089.06     79.38 o
  -5   3  10      814.21      969.11     68.35 o
  -3   3  10     4181.26     4439.14    129.70 o
  -1   3  10     7445.08     7576.63    163.05 o
   1   3  10      440.38      370.94     67.31 o
   3   3  10      882.78      944.42    100.97 o
   5   3  10      436.83      403.61     81.17 o
   7   3  10      254.94      183.41     82.84 o
   9   3  10       29.10       66.66     70.04 o
  11   3  10     2419.52     2495.28    121.45 o
  13   3  10        2.57       -3.11     67.31 o
  15   3  10       83.80      -45.39     66.40 o
  17   3  10      433.30      417.79     98.70 o
  19   3  10     1235.15     1152.03    121.02 o
 -34   4  10      102.15      105.11     81.19 o
 -32   4  10       14.15      -13.61     71.94 o
 -30   4  10      465.51      445.30     83.14 o
 -28   4  10      413.73      469.33     82.17 o
 -26   4  10     2551.35     2692.34    128.25 o
 -24   4  10        5.73       66.52     63.56 o
 -22   4  10       29.84       42.56     63.57 o
 -20   4  10        8.69      -32.45     59.42 o
 -18   4  10      122.66      258.31     67.08 o
 -16   4  10     1433.47     1424.79     77.40 o
 -14   4  10     4181.39     4323.45    110.75 o
 -12   4  10     1424.03     1630.58     88.95 o
 -10   4  10     1304.68     1239.85     87.25 o
  -8   4  10        1.95       64.78     58.19 o
  -6   4  10      378.38      377.18     68.98 o
  -4   4  10     2136.89     2226.18    102.66 o
  -2   4  10        1.39      -56.44     56.44 o
   0   4  10     1742.12     1809.53    103.27 o
   2   4  10     1368.85     1371.34     93.38 o
   4   4  10      643.27      732.42     88.99 o
   6   4  10     1785.33     1830.82    117.55 o
   8   4  10       36.21       -3.30     69.46 o
  10   4  10      135.48      123.91     92.66 o
  12   4  10      144.97      162.59     75.79 o
  14   4  10     1738.62     1533.00    188.18 o
  16   4  10     1189.82     1148.12    121.38 o
  18   4  10      375.75      399.03    107.68 o
 -33   5  10      105.15       39.31     79.08 o
 -31   5  10        3.13      -60.00     77.72 o
 -29   5  10      174.16      220.36     79.71 o
 -27   5  10      494.09      309.61     82.11 o
 -25   5  10     1470.82     1486.38     92.91 o
 -23   5  10      329.74      303.74     72.63 o
 -21   5  10      812.96      665.78     83.55 o
 -19   5  10      946.67     1059.32     89.87 o
 -17   5  10       16.71       -9.71     62.26 o
 -15   5  10      878.53      883.50     76.55 o
 -13   5  10       15.21      -50.86     61.97 o
 -11   5  10      110.30      185.97     69.53 o
  -9   5  10     1055.22     1091.54     94.19 o
  -7   5  10      525.46      545.71     92.69 o
  -5   5  10       23.62       -3.92     71.10 o
  -3   5  10     1085.36     1109.66     90.03 o
  -1   5  10        1.82      -66.82     66.82 o
   1   5  10      982.52      878.03     91.06 o
   3   5  10      145.56       40.42    100.31 o
   5   5  10       29.58      118.96     86.31 o
   7   5  10       10.43       28.70     75.62 o
   9   5  10       34.38      -26.00     71.31 o
  11   5  10      152.33       69.76     74.67 o
  13   5  10      273.28      384.23     76.56 o
  15   5  10      378.59      120.85     94.94 o
 -32   6  10       34.52      127.09     90.56 o
 -30   6  10        0.28      -76.94     80.95 o
 -28   6  10       33.50      -49.58     78.64 o
 -26   6  10       65.63        4.83     76.91 o
 -24   6  10       13.92       81.98     67.54 o
 -22   6  10       29.23       93.33     71.61 o
 -20   6  10      369.24      284.80     75.44 o
 -18   6  10      294.73      431.07     81.31 o
 -16   6  10      274.84      251.85     76.33 o
 -14   6  10      345.34      459.02     82.14 o
 -12   6  10      362.34      273.39     85.61 o
 -10   6  10        7.18      -70.67     70.67 o
  -8   6  10      352.99      345.16     91.66 o
  -6   6  10       50.43       69.56     82.78 o
  -4   6  10      220.96      239.74    115.58 o
  -2   6  10      123.31      -45.74     74.79 o
   0   6  10      129.55      109.80     82.20 o
   2   6  10      943.52      791.19    102.35 o
   4   6  10      161.09       67.27     86.60 o
   6   6  10      494.03      343.67     97.84 o
   8   6  10        1.96        1.67     89.81 o
  10   6  10      361.49      376.82     86.83 o
  12   6  10     1189.52      980.55     96.98 o
  14   6  10      393.70      249.91    107.20 o
 -29   7  10      102.85      -43.68     88.44 o
 -27   7  10       83.45      157.16     89.94 o
 -25   7  10        0.06       62.89     84.59 o
 -23   7  10       66.60       21.86     76.70 o
 -21   7  10      112.31      119.88     81.70 o
 -19   7  10        1.03      -77.86     77.86 o
 -17   7  10        5.47      -52.52     83.40 o
 -15   7  10      956.99      951.99    106.33 o
 -13   7  10      939.52      538.08     96.93 o
 -11   7  10      196.82      189.53     92.20 o
  -9   7  10       12.86      -21.79     82.76 o
  -7   7  10     1170.53      996.15    117.80 o
  -5   7  10     1902.08     1897.37    138.04 o
  -3   7  10      537.94      192.29     93.60 o
  -1   7  10       10.52      -24.54     91.82 o
   1   7  10        3.29        9.43     92.60 o
   3   7  10      221.43      356.64    127.74 o
   5   7  10      160.86        5.74    103.92 o
   7   7  10        1.36      -87.00     87.00 o
   9   7  10      190.32      -10.38     97.20 o
  11   7  10       73.10      -36.04     87.54 o
 -26   8  10      108.68      244.70    126.46 o
 -24   8  10       64.49      -26.28    100.51 o
 -22   8  10        9.71      -76.11     94.59 o
 -20   8  10      311.51      260.65    117.53 o
 -18   8  10      113.03      160.68    102.07 o
 -16   8  10      216.12       11.30    100.70 o
 -14   8  10      496.67      484.49    127.37 o
 -12   8  10     1615.05     1548.21    128.89 o
 -10   8  10       50.78      -79.57     79.57 o
  -8   8  10      401.57      300.28    141.13 o
  -6   8  10      308.10      205.96     95.02 o
  -4   8  10       82.02       19.05     86.96 o
  -2   8  10        1.88      -48.80     91.69 o
   0   8  10     2734.64     2543.04    268.46 o
   2   8  10      656.08      708.58    137.52 o
   4   8  10        4.49       69.37    103.64 o
   6   8  10       63.24       49.02    109.46 o
   8   8  10       11.46       29.65    122.42 o
 -19   9  10      356.72      255.43    122.54 o
 -17   9  10      362.57      261.61    131.78 o
 -15   9  10      899.39      836.34    158.18 o
 -13   9  10      903.70      755.27    125.79 o
 -11   9  10        1.03      -59.70     89.11 o
  -9   9  10      596.83      754.22    117.60 o
  -7   9  10       69.88      174.73    101.05 o
  -5   9  10      624.16      721.40    117.95 o
  -3   9  10      517.20      563.25    119.72 o
  -1   9  10      612.02      485.67    130.53 o
   1   9  10       11.06       28.70    118.30 o
   3   9  10      870.70      876.22    165.12 o
 -37   1  11       35.62      -61.26     91.71 o
 -35   1  11        0.64       -9.46     69.21 o
 -33   1  11       77.10       36.84     75.25 o
 -31   1  11       61.34       30.64     61.90 o
 -29   1  11      195.39      137.33     67.06 o
 -27   1  11     1085.97      964.19     85.98 o
 -25   1  11      127.82       94.94     67.25 o
 -23   1  11      742.70      894.13     98.33 o
 -21   1  11      592.72      533.07     84.88 o
 -19   1  11     1612.25     1834.22    210.58 o
 -17   1  11     2773.38     2917.49    160.59 o
 -15   1  11      890.08      951.34     84.70 o
 -13   1  11      232.37      176.61     56.59 o
 -11   1  11       36.82       41.23     53.31 o
  -9   1  11      401.69      385.82     62.56 o
  -7   1  11     2195.65     2275.63     88.89 o
  -5   1  11       35.24       63.42     46.85 o
  -3   1  11     1097.67     1191.60     72.02 o
  -1   1  11      385.04      298.81     68.65 o
   1   1  11       32.93       83.68     73.91 o
   3   1  11      316.92      192.87     82.52 o
   5   1  11     1235.56     1227.97    113.24 o
   7   1  11     1820.89     1698.10    123.70 o
   9   1  11       65.41       36.35     80.03 o
  11   1  11      186.31      142.24     84.06 o
  13   1  11       98.22      128.88    106.51 o
  15   1  11      328.29      166.02     89.25 o
  17   1  11        4.65      -23.15     83.62 o
 -36   2  11      194.45      135.15    100.13 o
 -34   2  11       29.35       42.48     75.72 o
 -32   2  11       45.10      138.77     78.37 o
 -30   2  11       56.52       49.01     61.44 o
 -28   2  11      565.28      427.24     76.43 o
 -26   2  11      760.19      794.09     86.68 o
 -24   2  11     2317.25     2250.37    110.83 o
 -22   2  11        7.22       -7.75     66.80 o
 -20   2  11     2740.54     2690.67    119.83 o
 -18   2  11      815.06      918.24     89.10 o
 -16   2  11     2289.21     2093.20    110.81 o
 -14   2  11     2687.00     2494.37    113.75 o
 -12   2  11      901.05      896.33    107.74 o
 -10   2  11     4288.63     4498.04    114.14 o
  -8   2  11      431.20      441.48     62.02 o
  -6   2  11      379.99      367.38     57.74 o
  -4   2  11     1782.77     1777.16     87.84 o
  -2   2  11        0.58       21.16     64.91 o
   0   2  11     1053.22     1222.57    104.13 o
   2   2  11     3658.30     4069.37    162.27 o
   4   2  11     3972.99     3960.23    161.23 o
   6   2  11      700.70      887.13    142.83 o
   8   2  11      560.65      668.13    108.31 o
  10   2  11      791.45      684.76    105.56 o
  12   2  11     1955.92     1846.62    132.24 o
  14   2  11      518.02      623.24    111.51 o
  16   2  11      387.29      316.92     92.05 o
 -35   3  11      176.18       89.44     81.47 o
 -33   3  11      144.04      185.17     80.53 o
 -31   3  11       99.49       31.03     72.47 o
 -29   3  11      500.81      596.79     90.96 o
 -27   3  11     2800.73     2808.38    115.11 o
 -25   3  11     1105.67      953.93     86.69 o
 -23   3  11     1696.44     1588.25     95.57 o
 -21   3  11     1890.33     2234.11    109.11 o
 -19   3  11       66.30       18.86     65.33 o
 -17   3  11       25.72      -12.47     60.74 o
 -15   3  11     2926.54     3198.69    138.48 o
 -13   3  11     1980.03     2051.80     97.92 o
 -11   3  11      137.71      161.03     61.22 o
  -9   3  11     1402.44     1711.37     86.61 o
  -7   3  11     2512.49     2547.99     94.42 o
  -5   3  11       49.04       11.28     64.38 o
  -3   3  11     2095.24     2135.62    117.48 o
  -1   3  11     4723.38     4740.89    142.42 o
   1   3  11     1131.92     1044.17    101.68 o
   3   3  11     1088.69     1158.08    114.43 o
   5   3  11     1530.53     1625.64    125.05 o
   7   3  11     1040.78     1047.54    139.13 o
   9   3  11     1674.63     1695.76    156.45 o
  11   3  11      180.29      219.81    105.90 o
  13   3  11      233.64       64.31     86.52 o
  15   3  11      436.42      380.04     91.83 o
 -34   4  11        2.15      -77.02     77.02 o
 -32   4  11      502.54      264.33     88.99 o
 -30   4  11     3277.80     3332.41    169.41 o
 -28   4  11     3295.29     3083.86    155.61 o
 -26   4  11     1310.94     1435.23     97.15 o
 -24   4  11      254.13      257.19     74.93 o
 -22   4  11     1568.54     1832.52    105.11 o
 -20   4  11      177.31      132.31     69.22 o
 -18   4  11     2627.88     2759.67    106.19 o
 -16   4  11     7435.88     7306.96    184.43 o
 -14   4  11        7.71        2.88     54.36 o
 -12   4  11      441.02      462.45     77.58 o
 -10   4  11     1409.20     1571.50     98.78 o
  -8   4  11      139.35      153.87     73.42 o
  -6   4  11     5258.28     5060.70    144.37 o
  -4   4  11     4046.54     4162.47    143.86 o
  -2   4  11       32.55      -38.79     66.65 o
   0   4  11     1881.59     1873.46    115.42 o
   2   4  11     1955.19     2201.03    152.95 o
   4   4  11      353.34      349.74     95.66 o
   6   4  11      126.60      149.58     86.70 o
   8   4  11     1784.74     1507.31    126.76 o
  10   4  11      104.34      164.70     91.98 o
  12   4  11        4.29      -80.04     80.04 o
  14   4  11     1018.39      904.01    147.45 o
 -33   5  11      487.23      602.82    106.71 o
 -31   5  11       23.59      -16.42     97.10 o
 -29   5  11     1268.02     1592.12    162.18 o
 -27   5  11      417.80      466.14     99.50 o
 -25   5  11      111.33       95.28     70.36 o
 -23   5  11     1090.10     1173.39     97.01 o
 -21   5  11     2934.46     3076.24    127.40 o
 -19   5  11     1610.27     1503.33    115.13 o
 -17   5  11     1414.51     1484.05    113.36 o
 -15   5  11    10718.85    10409.86    202.56 o
 -13   5  11     3078.94     3423.55    129.45 o
 -11   5  11        0.99      -50.62     69.03 o
  -9   5  11     3025.44     3372.15    156.42 o
  -7   5  11     3555.32     3675.46    156.59 o
  -5   5  11        4.56      -15.40     73.02 o
  -3   5  11      820.92      865.36    103.05 o
  -1   5  11     3452.38     3388.54    141.12 o
   1   5  11       62.95       47.03    106.17 o
   3   5  11     1819.61     1810.86    136.36 o
   5   5  11     1029.46     1271.93    126.34 o
   7   5  11      790.43      669.98    111.15 o
   9   5  11      104.29       29.08     87.54 o
  11   5  11     2546.94     2679.31    150.94 o
  13   5  11      741.62      718.24    103.89 o
 -30   6  11     1917.75     1905.41    140.64 o
 -28   6  11      114.88      -35.84     89.79 o
 -26   6  11      510.97      438.37     92.66 o
 -24   6  11      473.29      498.55     84.74 o
 -22   6  11      366.86      330.05     87.04 o
 -20   6  11      173.26      125.65     88.66 o
 -18   6  11     3834.81     4205.29    163.05 o
 -16   6  11     1625.81     1934.92    119.53 o
 -14   6  11       60.58      125.98     80.40 o
 -12   6  11     5296.52     5535.96    180.70 o
 -10   6  11     1932.94     1926.69    135.62 o
  -8   6  11      168.64       35.34     84.42 o
  -6   6  11      174.36      278.10     94.00 o
  -4   6  11     2551.29     2929.38    169.77 o
  -2   6  11      128.73      157.86     94.09 o
   0   6  11     1549.23     1643.47    144.00 o
   2   6  11     1950.46     1971.58    141.64 o
   4   6  11       68.53      159.92     99.29 o
   6   6  11      603.94      534.73    111.48 o
   8   6  11       14.61      166.81     96.26 o
  10   6  11      398.80      490.61    111.18 o
  12   6  11      793.81      683.04    137.72 o
 -27   7  11     2058.54     2112.53    162.06 o
 -25   7  11      142.27      353.94     98.44 o
 -23   7  11      232.54      289.75     99.46 o
 -21   7  11     1126.21     1114.72    118.33 o
 -19   7  11     1443.01     1376.12    129.22 o
 -17   7  11      348.72      181.71     99.72 o
 -15   7  11     2862.80     3274.79    158.68 o
 -13   7  11      639.81      737.65    115.37 o
 -11   7  11       50.22      -62.09     84.26 o
  -9   7  11      609.88      647.10    108.97 o
  -7   7  11      530.92      538.73    107.94 o
  -5   7  11        4.97       89.72     99.54 o
  -3   7  11     4184.56     3991.11    195.85 o
  -1   7  11     2587.06     2689.53    184.09 o
   1   7  11      604.69      674.28    135.23 o
   3   7  11      208.08      201.61    120.43 o
   5   7  11     1039.59     1009.81    159.67 o
   7   7  11      528.11      405.48    120.31 o
   9   7  11        2.51       60.67    101.47 o
 -24   8  11      526.44      381.18    113.24 o
 -22   8  11      185.09      112.96    116.01 o
 -20   8  11      321.88      281.08    131.47 o
 -18   8  11      192.00      219.41    116.78 o
 -16   8  11      179.67      177.07    119.96 o
 -14   8  11      219.38      146.95    100.92 o
 -12   8  11     1264.67     1636.26    136.30 o
 -10   8  11       35.13      -10.40     90.78 o
  -8   8  11       35.83      126.77    119.90 o
  -6   8  11      313.89      279.86    106.78 o
  -4   8  11     2232.88     2288.19    162.06 o
  -2   8  11      201.77      232.50    110.00 o
   0   8  11      574.53      653.78    145.19 o
   2   8  11     1005.73      995.18    156.46 o
   4   8  11      486.88      499.51    148.85 o
 -17   9  11      230.21       36.22    144.34 o
 -15   9  11      538.49      531.64    164.16 o
 -13   9  11     1698.89     1703.25    179.45 o
 -11   9  11      603.12      411.49    120.41 o
  -9   9  11       19.75       13.12     98.50 o
  -7   9  11       43.51      180.16    109.48 o
  -5   9  11      295.68      188.05    113.27 o
  -3   9  11        8.98       42.45    111.13 o
 -36   0  12      728.11      709.01    191.82 o
 -34   0  12       83.64        3.87    124.83 o
 -32   0  12        3.82       96.24     98.33 o
 -30   0  12     1462.11     1463.57    150.70 o
 -28   0  12     2237.73     2208.72    170.73 o
 -26   0  12       31.64       -3.09     95.38 o
 -24   0  12     7118.94     6884.65    282.75 o
 -22   0  12     9166.88     8793.08    355.90 o
 -20   0  12       33.35       12.84    112.03 o
 -18   0  12      410.95      303.18    153.65 o
 -16   0  12     1987.39     1954.72    186.10 o
 -14   0  12     5829.92     5667.85    235.60 o
 -12   0  12     1923.44     2129.46    137.42 o
 -10   0  12    16641.61    17147.51    319.21 o
  -8   0  12      366.88      288.43     91.89 o
  -6   0  12     1629.62     1530.33    126.99 o
  -4   0  12      185.75      173.64     82.53 o
  -2   0  12      115.61      121.65    111.25 o
   0   0  12       62.01       66.11    105.93 o
   2   0  12      913.68     1097.85    160.94 o
   4   0  12     1479.89     1390.22    176.04 o
   6   0  12      417.08      477.33    133.81 o
   8   0  12     2860.56     3000.73    208.79 o
  10   0  12     2086.03     2314.40    198.40 o
  12   0  12       12.02       29.61    119.59 o
  14   0  12      188.70      172.97    128.13 o
 -35   1  12        7.25       53.29     80.06 o
 -33   1  12      652.89      615.13     79.51 o
 -31   1  12     1275.22     1151.43     92.39 o
 -29   1  12       96.54      -66.15     66.15 o
 -27   1  12     2358.72     2474.22    116.92 o
 -25   1  12     1833.48     1849.08    121.17 o
 -23   1  12     1191.18     1188.70    128.70 o
 -21   1  12     8394.46     7722.28    201.16 o
 -19   1  12     2641.63     2765.35    145.29 o
 -17   1  12      536.56      632.24    100.91 o
 -15   1  12     3896.16     3994.94    154.82 o
 -13   1  12     6260.64     6397.59    156.47 o
 -11   1  12     1361.08     1362.62    108.03 o
  -9   1  12    11533.68    11266.43    182.79 o
  -7   1  12    16627.49    15802.34    239.49 o
  -5   1  12     4127.51     4553.91    126.96 o
  -3   1  12      876.31      915.70     90.92 o
  -1   1  12     1406.46     1801.66    116.99 o
   1   1  12      641.98      490.91     91.08 o
   3   1  12      142.80      158.72     80.57 o
   5   1  12     3649.78     3866.03    167.19 o
   7   1  12      839.47      698.94    108.30 o
   9   1  12       28.86      241.85     92.84 o
  11   1  12     2222.05     2107.32    144.12 o
  13   1  12     2979.80     2826.36    157.17 o
  15   1  12      560.85      304.64    126.68 o
 -34   2  12      332.22      286.43     88.68 o
 -32   2  12      154.09       99.83     66.38 o
 -30   2  12     1200.52     1298.78     87.53 o
 -28   2  12     1831.62     1750.03    109.03 o
 -26   2  12     1110.68      992.49     96.37 o
 -24   2  12     1925.23     2005.64    114.70 o
 -22   2  12      950.06      897.65    100.79 o
 -20   2  12      264.73      188.88     81.62 o
 -18   2  12     4614.43     4727.38    219.96 o
 -16   2  12     1598.04     1613.26    109.52 o
 -14   2  12      189.23       75.54     68.83 o
 -12   2  12       13.53       29.09     65.12 o
 -10   2  12     1291.68     1416.22     85.11 o
  -8   2  12      288.59      253.43     62.72 o
  -6   2  12     2549.93     2377.68    108.67 o
  -4   2  12     3676.15     3793.09    133.95 o
  -2   2  12     1739.35     1731.70    112.41 o
   0   2  12      167.66      177.59     89.16 o
   2   2  12     1331.04     1467.76    125.59 o
   4   2  12     1059.69      988.72    121.52 o
   6   2  12        2.07      -35.39     85.63 o
   8   2  12     1077.59     1067.49    115.94 o
  10   2  12      555.00      517.92    105.82 o
  12   2  12     1100.86      846.95    116.96 o
  14   2  12        5.99       83.36     92.92 o
 -35   3  12      142.01      -32.60    135.07 o
 -33   3  12     1106.62      966.70    111.36 o
 -31   3  12        3.70      -60.03     77.48 o
 -29   3  12      252.46      209.22     74.01 o
 -27   3  12      945.09     1030.48     94.00 o
 -25   3  12      675.79      607.46     78.17 o
 -23   3  12      118.15       22.73     74.36 o
 -21   3  12      873.10      803.77     94.59 o
 -19   3  12     1036.74     1256.61    105.28 o
 -17   3  12       65.12      -24.04     62.82 o
 -15   3  12        9.21      -59.46     59.46 o
 -13   3  12       41.83       85.25     64.40 o
 -11   3  12      102.96       90.03     66.61 o
  -9   3  12      146.20      140.24     64.27 o
  -7   3  12     1518.61     1793.66     99.55 o
  -5   3  12     1267.91     1480.19    121.32 o
  -3   3  12       83.97      179.50     74.52 o
  -1   3  12     3721.56     3837.38    155.55 o
   1   3  12     1041.75      986.51    116.41 o
   3   3  12     1000.97     1089.10    120.37 o
   5   3  12     1477.83     1138.04    120.74 o
   7   3  12     1589.17     1605.69    189.49 o
   9   3  12      155.06      211.37     94.00 o
  11   3  12      878.21     1020.05    121.78 o
  13   3  12      200.86      102.90     94.52 o
 -32   4  12       18.88      -22.85     88.23 o
 -30   4  12       97.39       40.74     87.72 o
 -28   4  12      585.62      517.86     84.95 o
 -26   4  12     1179.00     1001.13     95.55 o
 -24   4  12      993.23     1088.82     96.59 o
 -22   4  12      853.63      914.64    100.86 o
 -20   4  12      366.40      321.73     76.99 o
 -18   4  12     1002.84      890.49     91.87 o
 -16   4  12      774.71      745.02     97.51 o
 -14   4  12      113.76      154.20     71.69 o
 -12   4  12      762.43      722.65     86.83 o
 -10   4  12      832.96      901.73    123.74 o
  -8   4  12      677.44      678.02     99.11 o
  -6   4  12      106.98      -21.66     81.00 o
  -4   4  12     1435.88     1624.74    113.68 o
  -2   4  12     1673.49     1506.53    112.18 o
   0   4  12      350.41      291.00     91.78 o
   2   4  12     2328.35     2290.95    149.06 o
   4   4  12       12.84       95.03     91.13 o
   6   4  12        7.72      -16.88     89.99 o
   8   4  12      786.60      920.60    128.32 o
  10   4  12      590.02      616.05    111.38 o
  12   4  12        4.56      -69.16     92.89 o
 -31   5  12        8.19       32.16     95.64 o
 -29   5  12      289.59      105.89     95.77 o
 -27   5  12       95.14       -0.94     76.06 o
 -25   5  12       19.74       87.99     79.15 o
 -23   5  12       79.56       79.51     81.20 o
 -21   5  12        9.32      -77.18     77.18 o
 -19   5  12      202.88       87.02     86.03 o
 -17   5  12        1.37      -71.69     71.69 o
 -15   5  12     1532.76     1710.97    110.11 o
 -13   5  12      803.42      861.22    104.16 o
 -11   5  12       23.97      -60.84     73.09 o
  -9   5  12       13.41      -24.27     75.00 o
  -7   5  12      371.70      427.22     98.01 o
  -5   5  12     1965.55     1780.98    126.20 o
  -3   5  12       22.22       93.23     81.07 o
  -1   5  12        1.73       69.25     86.91 o
   1   5  12       60.78       -8.21     85.61 o
   3   5  12        2.49      -68.76     88.73 o
   5   5  12        8.02       82.39    109.44 o
   7   5  12      132.28      159.33    101.22 o
   9   5  12        1.12        9.78     97.28 o
  11   5  12      468.71      274.65    104.74 o
 -28   6  12      162.52       42.56    111.71 o
 -26   6  12        6.76      -28.85     88.58 o
 -24   6  12      182.99      170.99    115.87 o
 -22   6  12      284.18      282.61     94.90 o
 -20   6  12      504.69      192.02     95.89 o
 -18   6  12       95.83      114.03     90.56 o
 -16   6  12       52.81       84.32     89.97 o
 -14   6  12       40.30      -37.00     92.61 o
 -12   6  12       89.74      -82.52     82.52 o
 -10   6  12       32.11      -80.18     80.18 o
  -8   6  12      209.44      195.06     93.60 o
  -6   6  12      442.44      446.00    115.39 o
  -4   6  12      175.79      280.53    105.18 o
  -2   6  12       33.18      -93.49     93.49 o
   0   6  12      140.33      141.88    116.55 o
   2   6  12        0.37      -22.57    120.50 o
   4   6  12       26.66     -102.26    102.26 o
   6   6  12      512.83      293.21    112.63 o
   8   6  12        5.10       70.11    101.36 o
 -25   7  12       16.65      -95.34     95.34 o
 -23   7  12       23.73       69.49     98.49 o
 -21   7  12      233.20      121.18    110.37 o
 -19   7  12      181.20       85.16    101.47 o
 -17   7  12       42.94       57.72    100.51 o
 -15   7  12      193.38      112.32    103.02 o
 -13   7  12       24.14      -70.96     89.29 o
 -11   7  12       42.27       52.66     96.43 o
  -9   7  12      282.39      271.56    104.36 o
  -7   7  12       92.82       -5.32     96.71 o
  -5   7  12      427.36      176.78    113.52 o
  -3   7  12       57.11      186.87    105.23 o
  -1   7  12      502.71      427.02    146.40 o
   1   7  12      189.64      361.89    130.51 o
   3   7  12      171.18      254.84    164.57 o
   5   7  12       45.34       37.63    130.68 o
 -20   8  12      350.68      444.26    144.36 o
 -18   8  12       68.27       54.76    128.02 o
 -16   8  12      205.99      154.18    138.08 o
 -14   8  12       45.17     -100.57    100.57 o
 -12   8  12       67.32       66.71     95.91 o
 -10   8  12      182.98      265.26    110.47 o
  -8   8  12       98.22       -4.39    107.16 o
  -6   8  12      143.15      -79.41    106.11 o
  -4   8  12      352.91      557.35    134.10 o
  -2   8  12      236.74      160.10    137.88 o
   0   8  12      122.56       42.09    175.98 o
 -35   1  13      118.71       87.31     74.05 o
 -33   1  13        2.14      -69.98     69.98 o
 -31   1  13      175.96      121.33     78.30 o
 -29   1  13       90.16        4.28     74.46 o
 -27   1  13      978.38      787.93    103.85 o
 -25   1  13       91.50       71.66     78.53 o
 -23   1  13      341.37      416.47     92.80 o
 -21   1  13      120.64       66.63     80.99 o
 -19   1  13     1569.62     1285.89    123.59 o
 -17   1  13     2058.49     2025.85    139.82 o
 -15   1  13      606.79      576.23     97.30 o
 -13   1  13        3.61       77.60     71.24 o
 -11   1  13      935.92      836.99     84.74 o
  -9   1  13     5576.87     5259.76    140.31 o
  -7   1  13     1436.30     1402.81    101.98 o
  -5   1  13        8.98      117.77     80.63 o
  -3   1  13        0.48       70.61     84.57 o
  -1   1  13      206.75      168.33     92.72 o
   1   1  13      365.86      468.91    100.15 o
   3   1  13       18.41      -75.29     78.19 o
   5   1  13      158.87      111.42     86.60 o
   7   1  13      180.91      371.42     95.46 o
   9   1  13      295.65      386.30     97.93 o
  11   1  13      189.79       92.89     94.07 o
 -34   2  13      108.07       77.43     92.86 o
 -32   2  13       22.43      -14.32     75.70 o
 -30   2  13      797.78      738.77     98.42 o
 -28   2  13      687.47      811.70    112.85 o
 -26   2  13      147.96      308.77     87.26 o
 -24   2  13     1648.57     1825.43    129.17 o
 -22   2  13      199.61      160.60     84.24 o
 -20   2  13     2443.45     2308.91    137.40 o
 -18   2  13       89.79       45.39     78.71 o
 -16   2  13      323.30      294.05     90.88 o
 -14   2  13      317.60      354.51     85.18 o
 -12   2  13       10.01      -50.23     63.64 o
 -10   2  13     5585.26     5507.11    147.63 o
  -8   2  13     4108.79     4279.75    149.23 o
  -6   2  13        1.46      -66.69     66.69 o
  -4   2  13        7.10      -55.23     80.13 o
  -2   2  13      783.26      869.02    115.16 o
   0   2  13      106.54      222.11     96.18 o
   2   2  13     1518.37     1613.41    133.98 o
   4   2  13     2571.66     2243.53    151.59 o
   6   2  13        2.69      115.68     94.54 o
   8   2  13      586.08      501.94    120.37 o
  10   2  13      247.61      165.99     98.24 o
  12   2  13        0.59      -33.47     97.37 o
 -33   3  13      644.81      688.07    119.00 o
 -31   3  13     1889.29     1429.35    117.96 o
 -29   3  13       19.67      128.24     85.42 o
 -27   3  13      729.26      740.31     89.71 o
 -25   3  13      294.68      281.94     83.55 o
 -23   3  13       40.14      -44.37     71.77 o
 -21   3  13      295.83      214.79     90.23 o
 -19   3  13      112.05       76.40     75.45 o
 -17   3  13      174.79       93.85     83.64 o
 -15   3  13      937.43      801.66     99.51 o
 -13   3  13      772.86      887.15     90.52 o
 -11   3  13      596.91      648.99     91.47 o
  -9   3  13      682.56      648.52     99.35 o
  -7   3  13     2072.28     2335.28    143.26 o
  -5   3  13      494.94      494.14     91.72 o
  -3   3  13       16.63      -58.98     80.70 o
  -1   3  13     2092.36     1865.23    142.43 o
   1   3  13     2712.13     2793.79    166.03 o
   3   3  13      204.79      127.38     95.65 o
   5   3  13     1176.80     1334.07    134.71 o
   7   3  13      113.09      110.62     94.22 o
   9   3  13      341.50      504.23    111.05 o
  11   3  13      467.92      239.28    107.36 o
 -32   4  13     1277.27     1233.40    146.69 o
 -30   4  13     2418.17     2212.67    135.92 o
 -28   4  13     2225.50     2094.07    191.13 o
 -26   4  13       47.64      126.96     80.93 o
 -24   4  13     1068.79      926.20    105.97 o
 -22   4  13      609.96      669.30     90.15 o
 -20   4  13      627.37      606.63     94.16 o
 -18   4  13     1534.73     1625.47    127.33 o
 -16   4  13      743.30      949.87    109.68 o
 -14   4  13     1019.16     1102.43     99.84 o
 -12   4  13     1140.67     1065.22    108.60 o
 -10   4  13     3486.50     3601.05    180.37 o
  -8   4  13      854.03     1044.78    128.51 o
  -6   4  13        3.45      -77.87     77.87 o
  -4   4  13     2787.17     2995.48    161.38 o
  -2   4  13      663.99      812.94    109.85 o
   0   4  13      272.52      200.65    101.71 o
   2   4  13      278.90      318.30    109.50 o
   4   4  13      697.01      471.25    114.19 o
   6   4  13       59.25      101.23     98.48 o
   8   4  13      284.33      195.26    103.81 o
 -29   5  13       41.69      -40.41     82.84 o
 -27   5  13      179.85      236.43    104.10 o
 -25   5  13      482.63      477.79    110.46 o
 -23   5  13      235.57      206.28     93.13 o
 -21   5  13      318.53      425.04    103.67 o
 -19   5  13     4102.17     4249.39    181.38 o
 -17   5  13      701.94      547.68    106.26 o
 -15   5  13      483.28      364.22    101.79 o
 -13   5  13     1935.86     2117.56    126.33 o
 -11   5  13      660.38      615.73    100.14 o
  -9   5  13      642.24      620.34    108.73 o
  -7   5  13     3124.90     3086.70    164.31 o
  -5   5  13     1234.27     1079.60    119.04 o
  -3   5  13      929.52      739.30    124.65 o
  -1   5  13     1934.90     1777.01    192.21 o
   1   5  13     1158.20     1331.63    148.27 o
   3   5  13        0.77      -98.33     98.33 o
   5   5  13       55.04       90.14    105.73 o
   7   5  13     1150.77     1339.64    183.18 o
 -26   6  13      235.15      116.88    103.00 o
 -24   6  13      415.75      568.76    117.93 o
 -22   6  13     1991.31     1991.12    149.60 o
 -20   6  13      518.25      575.69    119.30 o
 -18   6  13     1489.51     1524.48    148.80 o
 -16   6  13     3982.31     4379.69    200.60 o
 -14   6  13      252.24      110.66     97.11 o
 -12   6  13      532.62      465.16    109.14 o
 -10   6  13     2334.47     2083.56    162.02 o
  -8   6  13     1993.93     2032.55    163.37 o
  -6   6  13       38.25      118.84    103.49 o
  -4   6  13      422.52      627.80    139.26 o
  -2   6  13      273.84      131.69    179.63 o
   0   6  13      151.74       28.47    112.95 o
   2   6  13      811.64      547.32    154.90 o
   4   6  13      246.78      330.40    141.53 o
 -23   7  13      241.34      489.76    138.46 o
 -21   7  13      596.94      458.21    138.71 o
 -19   7  13     1391.32     1578.69    186.49 o
 -17   7  13      139.91      113.72    119.02 o
 -15   7  13     1071.28      962.80    157.47 o
 -13   7  13      725.50      824.89    126.90 o
 -11   7  13      160.27      216.69    110.08 o
  -9   7  13      172.09       31.84    108.77 o
  -7   7  13      442.74      606.70    129.97 o
  -5   7  13      100.70      342.92    117.77 o
  -3   7  13      100.40      111.35    136.34 o
  -1   7  13      804.49      884.95    171.06 o
   1   7  13      621.59      461.58    161.44 o
 -14   8  13      168.01      105.02    121.78 o
 -12   8  13      518.71      389.54    129.29 o
 -10   8  13      415.97      332.80    129.01 o
  -8   8  13      100.42      -63.26    114.94 o
 -32   0  14        2.96       19.79    109.28 o
 -30   0  14      379.62      186.91    114.54 o
 -28   0  14     1457.85     1646.37    230.64 o
 -26   0  14        4.20     -105.11    106.10 o
 -24   0  14     1542.56     1589.94    192.70 o
 -22   0  14     3367.06     3401.53    246.09 o
 -20   0  14     4445.79     3713.27    318.89 o
 -18   0  14       38.38      -24.04    120.24 o
 -16   0  14     3549.45     4100.69    378.93 o
 -14   0  14     3150.15     3488.68    280.05 o
 -12   0  14      265.81      100.21    117.76 o
 -10   0  14    11827.68    11466.64    285.56 o
  -8   0  14     4180.17     4300.67    266.95 o
  -6   0  14     4353.09     3911.89    230.82 o
  -4   0  14      291.40      180.18    143.65 o
  -2   0  14      235.87      277.48    161.72 o
   0   0  14       32.87      147.45    147.34 o
   2   0  14      750.67      783.10    189.88 o
   4   0  14     1282.17     1321.24    204.10 o
   6   0  14      106.76      128.58    131.77 o
   8   0  14       10.53       37.03    131.45 o
 -33   1  14      367.71      268.80     87.65 o
 -31   1  14      964.94      953.05    109.49 o
 -29   1  14      121.99       73.61     81.66 o
 -27   1  14      331.91      313.65     92.20 o
 -25   1  14      528.07      453.85    110.05 o
 -23   1  14      390.13      250.56     90.49 o
 -21   1  14       12.76      -29.50     82.84 o
 -19   1  14      771.12     1071.20    131.29 o
 -17   1  14     4403.06     4276.88    218.72 o
 -15   1  14        0.65      -26.84     79.06 o
 -13   1  14     5663.88     5546.86    193.88 o
 -11   1  14     2716.63     2914.17    132.24 o
  -9   1  14       11.45      -73.24     73.24 o
  -7   1  14      773.17      868.73    125.82 o
  -5   1  14      925.01     1109.48    123.68 o
  -3   1  14      115.04      103.85    117.72 o
  -1   1  14     1246.40     1038.32    131.75 o
   1   1  14      540.74      696.24    114.29 o
   3   1  14      219.69      216.29    108.23 o
   5   1  14      131.04       88.83     97.10 o
   7   1  14      404.79      515.89    114.98 o
   9   1  14      469.94      288.32    111.33 o
 -32   2  14        1.21      -15.76     70.95 o
 -30   2  14      603.10      486.24    100.66 o
 -28   2  14     1321.16     1295.30    138.42 o
 -26   2  14      575.27      351.52     96.64 o
 -24   2  14      230.33      242.61     90.99 o
 -22   2  14     1421.24     1551.24    128.05 o
 -20   2  14      771.98      680.50    106.60 o
 -18   2  14       54.56       51.31     85.23 o
 -16   2  14     1682.72     1836.88    126.44 o
 -14   2  14      515.38      425.78     92.12 o
 -12   2  14      845.07     1052.44    104.38 o
 -10   2  14     4334.06     4624.08    173.62 o
  -8   2  14     3150.71     3152.66    162.22 o
  -6   2  14      545.05      317.34    134.32 o
  -4   2  14     2007.42     1894.37    145.96 o
  -2   2  14     3767.95     3879.53    181.37 o
   0   2  14      574.10      326.17    104.22 o
   2   2  14      933.31      791.37    120.95 o
   4   2  14     1488.61     1540.09    145.21 o
   6   2  14     1640.42     1448.11    142.76 o
   8   2  14       60.90      114.59    102.93 o
 -31   3  14     1126.49     1146.73    119.97 o
 -29   3  14      181.16      146.05     82.11 o
 -27   3  14      121.25      210.82     90.79 o
 -25   3  14     1584.38     1555.09    124.64 o
 -23   3  14      888.68      642.14    101.24 o
 -21   3  14      523.00      261.62     88.77 o
 -19   3  14      962.80     1116.01    119.64 o
 -17   3  14      139.55       85.21     87.37 o
 -15   3  14      134.26      118.87     80.99 o
 -13   3  14     1149.19     1296.42    133.61 o
 -11   3  14      710.91      791.10    114.48 o
  -9   3  14      488.89      436.53    102.48 o
  -7   3  14      112.88      158.88     95.45 o
  -5   3  14     1789.24     1812.84    164.57 o
  -3   3  14       89.36      -61.85    102.13 o
  -1   3  14       25.46      104.54    113.46 o
   1   3  14      284.30      230.72    106.67 o
   3   3  14      157.26      143.06    106.02 o
   5   3  14      807.90      586.47    120.18 o
   7   3  14     1091.71      913.55    129.98 o
 -30   4  14      462.67      367.32    135.49 o
 -28   4  14      199.15      107.78     98.74 o
 -26   4  14        0.58      -82.34     82.34 o
 -24   4  14      218.96      316.07     97.30 o
 -22   4  14      452.53      386.06     93.06 o
 -20   4  14      372.52      499.85     95.37 o
 -18   4  14     2081.88     1919.07    181.69 o
 -16   4  14       21.84       17.29     87.10 o
 -14   4  14        4.94      -34.30     86.04 o
 -12   4  14       62.30      -15.17     94.79 o
 -10   4  14       40.17        4.76     96.63 o
  -8   4  14      564.77      585.81    119.13 o
  -6   4  14      335.77      400.75    112.15 o
  -4   4  14       40.97      -63.66    111.02 o
  -2   4  14     1029.96     1037.69    153.77 o
   0   4  14      156.39       10.89    103.40 o
   2   4  14      224.46      243.87    109.77 o
   4   4  14      655.11      561.11    123.58 o
   6   4  14       63.04      -17.00    102.76 o
 -27   5  14      401.06      276.70    110.72 o
 -25   5  14      773.41      590.96    139.74 o
 -23   5  14      112.56       25.24     96.01 o
 -21   5  14        2.85      -85.26     85.26 o
 -19   5  14       98.03       58.30    100.40 o
 -17   5  14       84.05       50.81     99.89 o
 -15   5  14      106.31       59.55     89.55 o
 -13   5  14        3.17       91.90     99.62 o
 -11   5  14        1.02       65.78     92.71 o
  -9   5  14      313.88      128.01     97.58 o
  -7   5  14        7.87      -63.30     91.58 o
  -5   5  14      280.33      183.44    119.12 o
  -3   5  14       89.26       35.59    103.51 o
  -1   5  14      336.81      -40.85    129.61 o
   1   5  14       87.13       38.27    128.94 o
   3   5  14       25.52      136.28    119.18 o
 -24   6  14        0.41     -107.44    107.44 o
 -22   6  14       64.21       33.87    116.56 o
 -20   6  14        0.81       45.54    111.75 o
 -18   6  14        7.09      172.65    110.60 o
 -16   6  14        4.55      -74.43    107.46 o
 -14   6  14      172.61      162.55    118.52 o
 -12   6  14       16.47       73.18    106.26 o
 -10   6  14       31.58      117.58    107.21 o
  -8   6  14       67.78      131.54    112.66 o
  -6   6  14       40.73     -109.53    109.53 o
  -4   6  14      128.21      198.92    145.92 o
  -2   6  14       82.21       95.52    137.09 o
   0   6  14       22.12      104.58    143.61 o
 -17   7  14      152.45        5.78    134.24 o
 -15   7  14       12.16       -8.23    127.53 o
 -13   7  14       21.89      154.52    125.68 o
 -11   7  14      131.28       11.02    127.97 o
  -9   7  14      372.86      145.99    119.11 o
  -7   7  14      545.45      350.63    129.00 o
 -31   1  15      104.37      -55.59     85.44 o
 -29   1  15       16.44      -39.97     80.23 o
 -27   1  15      244.98      127.33     92.38 o
 -25   1  15      438.38      249.92     98.91 o
 -23   1  15      133.05      163.60     92.25 o
 -21   1  15      101.82      164.74     99.38 o
 -19   1  15      180.35      103.37    115.09 o
 -17   1  15       32.40       20.87     93.26 o
 -15   1  15        8.24       -6.29     91.04 o
 -13   1  15     1222.78     1185.44    124.88 o
 -11   1  15      174.02      254.53     99.10 o
  -9   1  15      276.53      128.77    109.35 o
  -7   1  15      531.57      484.83    111.55 o
  -5   1  15       33.43       -8.62    103.28 o
  -3   1  15      290.38      294.44    117.88 o
  -1   1  15      160.61       47.26    105.73 o
   1   1  15      319.96      551.12    124.20 o
   3   1  15        1.21       75.79    111.21 o
   5   1  15        9.91      -48.81    106.66 o
 -30   2  15       50.22      -87.44     87.44 o
 -28   2  15      782.61      906.22    118.69 o
 -26   2  15       88.54       27.30     89.66 o
 -24   2  15      377.30      256.56    101.05 o
 -22   2  15      214.96      274.86     97.26 o
 -20   2  15      237.62      182.95     94.93 o
 -18   2  15       50.88      105.26     92.76 o
 -16   2  15      175.86      382.80    100.11 o
 -14   2  15      179.61      334.46    109.84 o
 -12   2  15       84.02       95.31    101.67 o
 -10   2  15      121.42       43.44     92.00 o
  -8   2  15       53.94       48.16    106.87 o
  -6   2  15       87.48      137.13    107.24 o
  -4   2  15       20.26       52.42    104.50 o
  -2   2  15      185.86       54.15    104.40 o
   0   2  15     1993.76     1619.43    174.89 o
   2   2  15      516.14      541.53    128.22 o
   4   2  15      203.56      131.15    108.09 o
 -29   3  15      783.71      712.37    107.13 o
 -27   3  15       61.41      108.44     95.55 o
 -25   3  15      318.77      294.21     94.17 o
 -23   3  15      211.82      260.50     97.90 o
 -21   3  15        1.63      -84.40     84.40 o
 -19   3  15      731.15      670.86    144.35 o
 -17   3  15     1742.01     2018.87    147.68 o
 -15   3  15       65.78      -20.69    106.78 o
 -13   3  15      407.01      382.31    119.58 o
 -11   3  15      664.34      622.38    124.97 o
  -9   3  15       25.89      -72.11    109.34 o
  -7   3  15      365.80      579.46    134.49 o
  -5   3  15      483.46      445.86    133.50 o
  -3   3  15      395.24      259.43    126.63 o
  -1   3  15       52.69       81.67    111.27 o
   1   3  15      501.77      140.58    110.92 o
   3   3  15      961.02      700.71    134.03 o
 -26   4  15       63.95      -96.58     96.58 o
 -24   4  15       10.46      135.17     92.95 o
 -22   4  15      644.59      565.61    102.97 o
 -20   4  15      480.66      626.38    112.44 o
 -18   4  15      646.30      505.69    199.83 o
 -16   4  15      808.83      751.75    139.20 o
 -14   4  15      871.15     1087.69    163.88 o
 -12   4  15        6.18      -42.50    102.44 o
 -10   4  15      531.41      418.82    138.27 o
  -8   4  15      961.04     1169.45    160.89 o
  -6   4  15       85.65      102.89    117.68 o
  -4   4  15       87.66       79.19    118.98 o
  -2   4  15      780.25      691.94    168.88 o
   0   4  15      211.86      152.49    158.57 o
 -23   5  15     1278.01     1174.99    203.26 o
 -21   5  15      141.32      139.78    115.07 o
 -19   5  15     2320.94     2175.46    182.81 o
 -17   5  15     1857.27     1738.57    178.43 o
 -15   5  15      550.35      558.44    135.58 o
 -13   5  15      581.34      749.55    129.91 o
 -11   5  15     1171.15     1251.15    146.85 o
  -9   5  15      257.00      -41.45    100.82 o
  -7   5  15      488.48      569.56    151.49 o
  -5   5  15      961.66      828.08    157.81 o
  -3   5  15       99.41     -126.86    126.86 o
 -18   6  15      152.42      196.53    121.80 o
 -16   6  15      404.71      689.35    165.34 o
 -14   6  15     1309.24     1183.84    181.00 o
 -12   6  15      239.15       93.81    116.49 o
 -10   6  15       55.89      108.03    118.64 o
  -8   6  15      579.28      599.68    168.41 o
 -28   0  16      448.84      573.48    153.49 o
 -26   0  16     1090.52      862.62    164.73 o
 -24   0  16      123.88       52.57    142.45 o
 -22   0  16       17.81      115.99    140.91 o
 -20   0  16      615.50      711.19    178.95 o
 -18   0  16      751.52      908.89    190.61 o
 -16   0  16      200.81     -139.60    139.60 o
 -14   0  16      669.51      935.61    224.13 o
 -12   0  16      591.55      702.77    218.92 o
 -10   0  16      147.24      197.62    192.96 o
  -8   0  16     1619.26     2148.05    296.15 o
  -6   0  16      626.79      930.97    195.79 o
  -4   0  16      362.66      455.77    182.46 o
  -2   0  16      113.38      293.15    171.67 o
   0   0  16      801.08      948.08    219.04 o
 -27   1  16       75.95      -61.39     92.72 o
 -25   1  16     1127.65      898.71    128.64 o
 -23   1  16     1837.80     1864.10    150.39 o
 -21   1  16      937.66      985.72    136.20 o
 -19   1  16      488.76      448.82    129.10 o
 -17   1  16     1776.80     1945.35    163.08 o
 -15   1  16      438.31      324.11    133.82 o
 -13   1  16     1566.34     1550.36    186.96 o
 -11   1  16     3698.22     3575.16    255.75 o
  -9   1  16     1425.95     1214.98    302.16 o
  -7   1  16      426.24      421.17    148.40 o
  -5   1  16     1030.77      957.71    144.61 o
  -3   1  16      969.17      981.62    145.73 o
  -1   1  16       15.68     -106.17    106.17 o
   1   1  16      626.48      472.47    167.19 o
 -26   2  16      569.40      690.19    119.14 o
 -24   2  16       11.55      -11.72     99.90 o
 -22   2  16      511.73      513.88    113.60 o
 -20   2  16     1291.23     1419.83    140.38 o
 -18   2  16       73.44       31.80    106.37 o
 -16   2  16       29.00       35.41    121.68 o
 -14   2  16      298.55      372.31    125.06 o
 -12   2  16        6.69       82.00    129.18 o
 -10   2  16      716.70      397.42    169.99 o
  -8   2  16     1235.13     1425.17    257.27 o
  -6   2  16      290.97      275.26    146.22 o
  -4   2  16      415.78      344.14    139.30 o
  -2   2  16      432.97      529.78    132.75 o
   0   2  16      587.36      650.51    140.56 o
 -25   3  16      365.78      411.95    120.39 o
 -23   3  16      619.01      547.71    114.73 o
 -21   3  16        5.20      -90.67     90.67 o
 -19   3  16       32.17      -47.98    105.99 o
 -17   3  16       22.63      -13.46    121.16 o
 -15   3  16       33.85      -88.93    106.43 o
 -13   3  16       78.23       57.79    128.25 o
 -11   3  16      322.03      243.03    144.83 o
  -9   3  16      647.31      680.00    166.93 o
  -7   3  16       83.18       61.52    122.43 o
  -5   3  16      548.49      801.79    168.77 o
  -3   3  16      268.96      422.88    154.34 o
 -22   4  16      378.70      431.24    119.99 o
 -20   4  16       47.58      -55.10    125.29 o
 -18   4  16      116.08      136.30    130.29 o
 -16   4  16      335.02       89.90    134.54 o
 -14   4  16      154.70      188.47    137.64 o
 -12   4  16      219.05       36.44    132.66 o
 -10   4  16       71.17        0.57    139.21 o
  -8   4  16      310.26      244.26    149.00 o
  -6   4  16      178.49       39.28    129.42 o
 -17   5  16      285.97      249.09    228.49 o
 -15   5  16      247.15      122.06    123.68 o
 -13   5  16       15.37       52.01    118.82 o
 -11   5  16       57.42       62.19    124.41 o
 -23   1  17        5.31       64.83    109.09 o
 -21   1  17       92.68       86.63    109.72 o
 -19   1  17       65.81       93.85    109.50 o
 -17   1  17       41.89      100.34    133.90 o
 -15   1  17       31.81       34.71    154.96 o
 -13   1  17       96.63      140.10    155.79 o
 -11   1  17      252.14       76.78    185.38 o
  -9   1  17      335.35      439.88    239.93 o
  -7   1  17      190.19        2.59    167.06 o
 -22   2  17       60.61      172.24    118.32 o
 -20   2  17      640.67      732.30    148.60 o
 -18   2  17      245.22       42.07    133.66 o
 -16   2  17       16.54       61.46    135.72 o
 -14   2  17     1014.35     1019.02    178.87 o
 -12   2  17     1028.30      626.97    229.35 o
 -10   2  17      576.32       68.04    232.38 o
  -8   2  17       10.04      -16.08    158.28 o
 -19   3  17       50.63     -118.13    280.79 o
 -17   3  17       72.36      -36.50    131.75 o
 -15   3  17        4.13      142.64    150.15 o
 -13   3  17      351.76       94.64    155.93 o
 -11   3  17      711.54      715.80    235.78 o
 
